# Supplementary material for: Spinal radiographic progression in axial spondyloarthritis and the impact of classification as nonradiographic versus radiographic disease: Data from the Swiss Clinical Quality Management cohort
Source: PLoS One. 2020 Mar 20;15(3):e0230268. doi: 10.1371/journal.pone.0230268 (PMC7083308; doi:10.1371/journal.pone.0230268)
Supplement: S1 File — (XLSX) [file pone.0230268.s001.xlsx]

## Sheet: All patients
SpAtype	sex	syndesmophytes_yn	HLA_B27	smokerCurrent	on_DMARD	on_NSAID	on_antiTNF	elevated_crp_labref	current_periph_arthritis	current_enthesitis	n_intervals	basdai_score	asdas	age	BMI	interval_length	basfi_score	basmi_score	exercise_score	previous_msasss	crp	disease_duration	euroqol_score
nrSpA	FEMALE	TRUE	NO	NO	TRUE	not treated	noTNFi	NO	NO	NO	1	0.0	0.7572	16.89	16.07	0.5339	0.00	0.0	0	0.0000	0.0	0.1095	0.4335
nrSpA	FEMALE	TRUE	NO	NO	TRUE	not treated	noTNFi	NO	NO	NO	1	0.2	0.7572	17.00	16.48	0.5818	0.00	0.0	0	0.0000	0.0	0.1205	8.1337
nrSpA	FEMALE	TRUE	NO	NO	TRUE	not treated	noTNFi	NO	NO	NO	1	0.2	0.8041	17.12	17.09	0.7228	0.00	0.0	0	0.0000	0.0	0.1643	8.1337
nrSpA	FEMALE	TRUE	NO	NO	TRUE	not treated	noTNFi	NO	NO	NO	1	0.3	0.8072	17.79	17.36	0.7775	0.00	0.0	0	0.0000	0.0	0.2026	12.1264
nrSpA	FEMALE	TRUE	NO	NO	TRUE	not treated	noTNFi	NO	NO	NO	1	0.4	0.8672	17.83	17.51	0.7885	0.00	0.0	0	0.0000	0.0	0.2437	14.0999
nrSpA	FEMALE	TRUE	NO	NO	TRUE	not treated	noTNFi	NO	NO	NO	1	0.4	0.8672	18.06	17.75	0.8022	0.00	0.0	0	0.0000	0.0	0.2710	14.0999
nrSpA	FEMALE	TRUE	NO	NO	TRUE	not treated	noTNFi	NO	NO	NO	1	0.4	0.9272	18.40	17.78	0.8843	0.00	0.0	0	0.0000	0.0	0.3422	14.0999
nrSpA	FEMALE	TRUE	NO	NO	TRUE	not treated	noTNFi	NO	NO	NO	1	0.4	0.9272	18.57	17.78	0.8953	0.00	0.0	0	0.0000	0.0	0.3997	14.0999
nrSpA	FEMALE	TRUE	NO	NO	TRUE	not treated	noTNFi	NO	NO	NO	1	0.4	0.9372	18.84	18.08	0.9391	0.00	0.0	0	0.0000	0.0	0.4052	14.0999
nrSpA	FEMALE	TRUE	NO	NO	TRUE	not treated	noTNFi	NO	NO	NO	1	0.4	0.9841	19.62	18.08	0.9418	0.00	0.0	0	0.0000	0.0	0.4107	14.0999
nrSpA	FEMALE	TRUE	NO	NO	TRUE	not treated	noTNFi	NO	NO	NO	1	0.5	0.9872	19.93	18.13	0.9473	0.00	0.0	0	0.0000	0.0	0.5092	14.2254
nrSpA	FEMALE	TRUE	NO	NO	TRUE	not treated	noTNFi	NO	NO	NO	1	0.6	0.9872	20.01	18.21	0.9719	0.00	0.0	0	0.0000	0.0	0.5120	14.2254
nrSpA	FEMALE	TRUE	NO	NO	TRUE	not treated	noTNFi	NO	NO	NO	1	0.6	0.9872	20.07	18.31	0.9829	0.00	0.0	0	0.0000	0.0	0.5120	18.0926
nrSpA	FEMALE	TRUE	NO	NO	TRUE	not treated	noTNFi	NO	NO	NO	1	0.6	0.9872	20.15	18.66	1.0267	0.00	0.0	0	0.0000	0.0	0.5202	18.0926
nrSpA	FEMALE	TRUE	NO	NO	TRUE	not treated	noTNFi	NO	NO	NO	1	0.6	0.9972	20.21	18.67	1.0267	0.00	0.0	0	0.0000	0.0	0.5695	18.0926
nrSpA	FEMALE	TRUE	NO	NO	TRUE	not treated	noTNFi	NO	NO	NO	1	0.6	1.0072	20.99	18.83	1.0376	0.00	0.0	0	0.0000	0.0	0.5749	18.0926
nrSpA	FEMALE	TRUE	NO	NO	TRUE	not treated	noTNFi	NO	NO	NO	1	0.7	1.0341	21.16	18.83	1.0472	0.00	0.0	0	0.0000	0.0	0.5804	18.0926
nrSpA	FEMALE	TRUE	NO	NO	TRUE	not treated	noTNFi	NO	NO	NO	1	0.8	1.0392	21.16	18.90	1.0568	0.00	0.0	0	0.0000	0.0	0.6160	18.0926
nrSpA	FEMALE	TRUE	NO	NO	TRUE	not treated	noTNFi	NO	NO	NO	1	0.8	1.0472	21.20	18.94	1.0760	0.00	0.0	0	0.0000	0.8	0.6188	18.0926
nrSpA	FEMALE	TRUE	NO	NO	TRUE	not treated	noTNFi	NO	NO	NO	1	0.8	1.1172	21.23	18.99	1.1170	0.00	0.0	0	0.0000	1.0	0.6270	18.0926
nrSpA	FEMALE	TRUE	NO	NO	TRUE	not treated	noTNFi	NO	NO	NO	1	0.8	1.1172	21.24	19.03	1.1499	0.00	0.0	0	0.0000	1.0	0.6297	19.1992
nrSpA	FEMALE	TRUE	NO	NO	TRUE	not treated	noTNFi	NO	NO	NO	1	0.8	1.1441	21.29	19.04	1.1499	0.00	0.0	0	0.0000	1.0	0.6379	19.1992
nrSpA	FEMALE	TRUE	NO	NO	TRUE	not treated	noTNFi	NO	NO	NO	1	0.8	1.1535	21.29	19.07	1.1581	0.00	0.0	0	0.0000	1.0	0.6407	21.0358
nrSpA	FEMALE	TRUE	NO	NO	TRUE	not treated	noTNFi	NO	NO	NO	1	0.8	1.1541	21.36	19.10	1.1691	0.00	0.0	0	0.0000	1.0	0.6653	21.1727
nrSpA	FEMALE	TRUE	NO	NO	TRUE	not treated	noTNFi	NO	NO	NO	1	0.8	1.1541	21.46	19.14	1.1828	0.00	0.0	0	0.0000	1.0	0.6817	21.1727
nrSpA	FEMALE	TRUE	NO	NO	TRUE	not treated	noTNFi	NO	NO	NO	1	0.8	1.1572	21.48	19.26	1.1978	0.00	0.0	0	0.0000	1.0	0.6845	21.1727
nrSpA	FEMALE	TRUE	NO	NO	TRUE	not treated	noTNFi	NO	NO	NO	1	0.9	1.1635	21.56	19.27	1.2252	0.00	0.0	0	0.0000	1.0	0.6927	21.1727
nrSpA	FEMALE	TRUE	NO	NO	TRUE	not treated	noTNFi	NO	NO	NO	1	0.9	1.1672	21.60	19.29	1.2266	0.00	0.0	0	0.0000	1.0	0.7009	23.8535
nrSpA	FEMALE	TRUE	NO	NO	TRUE	not treated	noTNFi	NO	NO	NO	1	1.0	1.2092	21.87	19.38	1.2293	0.00	0.0	0	0.0000	1.0	0.7556	23.8535
nrSpA	FEMALE	TRUE	NO	NO	TRUE	not treated	noTNFi	NO	NO	NO	1	1.0	1.2141	22.06	19.38	1.2348	0.00	0.0	0	0.0000	1.0	0.8159	23.8535
nrSpA	FEMALE	TRUE	NO	NO	TRUE	not treated	noTNFi	NO	NO	NO	1	1.0	1.2172	22.38	19.38	1.2539	0.10	0.0	0	0.0000	1.0	0.8268	24.6863
nrSpA	FEMALE	TRUE	NO	NO	TRUE	not treated	noTNFi	NO	NO	NO	1	1.0	1.2192	22.43	19.38	1.2594	0.10	0.0	0	0.0000	1.0	0.9117	25.7928
nrSpA	FEMALE	TRUE	NO	NO	TRUE	not treated	noTNFi	NO	NO	NO	1	1.0	1.2272	22.46	19.47	1.2649	0.10	0.0	0	0.0000	1.0	0.9966	25.8271
nrSpA	FEMALE	TRUE	NO	NO	TRUE	not treated	noTNFi	NO	NO	NO	1	1.0	1.2372	22.47	19.47	1.2841	0.10	0.0	0	0.0000	1.0	1.0294	26.9336
nrSpA	FEMALE	TRUE	NO	NO	TRUE	not treated	noTNFi	NO	NO	NO	1	1.0	1.2572	22.51	19.49	1.3005	0.10	0.0	0	0.0000	1.0	1.0349	27.0021
nrSpA	FEMALE	TRUE	NO	NO	TRUE	not treated	noTNFi	NO	NO	NO	1	1.0	1.2741	22.67	19.60	1.3169	0.10	0.0	0	0.0000	1.0	1.0349	27.0021
nrSpA	FEMALE	TRUE	NO	NO	TRUE	not treated	noTNFi	NO	NO	NO	1	1.0	1.2744	22.78	19.61	1.3251	0.10	0.0	0	0.0000	1.0	1.0404	27.0021
nrSpA	FEMALE	TRUE	NO	NO	TRUE	not treated	noTNFi	NO	NO	NO	1	1.0	1.2744	22.84	19.67	1.3279	0.10	0.0	0	0.0000	1.0	1.0760	27.0021
nrSpA	FEMALE	TRUE	NO	NO	TRUE	not treated	noTNFi	NO	NO	NO	1	1.0	1.2744	23.15	19.72	1.3361	0.10	0.0	0	0.0000	1.0	1.0869	27.0021
nrSpA	FEMALE	TRUE	NO	NO	TRUE	not treated	noTNFi	NO	NO	NO	1	1.0	1.2872	23.30	19.75	1.3415	0.10	0.0	0	0.0000	1.0	1.0924	27.0021
nrSpA	FEMALE	TRUE	NO	NO	TRUE	not treated	noTNFi	NO	NO	NO	1	1.1	1.3272	23.33	19.81	1.3415	0.10	0.0	0	0.0000	1.0	1.1335	27.0021
nrSpA	FEMALE	TRUE	NO	NO	TRUE	not treated	noTNFi	NO	NO	NO	1	1.2	1.3272	23.44	19.81	1.3443	0.10	0.0	0	0.0000	1.0	1.1882	27.0021
nrSpA	FEMALE	TRUE	NO	NO	TRUE	not treated	noTNFi	NO	NO	NO	1	1.2	1.3444	23.53	19.84	1.3552	0.10	0.0	0	0.0000	1.0	1.2183	27.0021
nrSpA	FEMALE	TRUE	NO	NO	TRUE	not treated	noTNFi	NO	NO	NO	1	1.2	1.3472	23.62	19.88	1.3607	0.20	0.0	0	0.0000	1.0	1.2430	27.0021
nrSpA	FEMALE	TRUE	NO	NO	TRUE	not treated	noTNFi	NO	NO	NO	1	1.2	1.3472	23.64	19.94	1.4018	0.20	0.0	0	0.0000	1.0	1.2621	29.8198
nrSpA	FEMALE	TRUE	NO	NO	TRUE	not treated	noTNFi	NO	NO	NO	1	1.2	1.3472	24.00	19.96	1.4155	0.20	0.0	0	0.0000	1.0	1.3224	29.8198
nrSpA	FEMALE	TRUE	NO	NO	TRUE	not treated	noTNFi	NO	NO	NO	1	1.2	1.3472	24.08	20.01	1.4333	0.20	0.0	0	0.0000	1.0	1.3552	29.8198
nrSpA	FEMALE	TRUE	NO	NO	TRUE	not treated	noTNFi	NO	NO	NO	1	1.2	1.3535	24.09	20.02	1.4374	0.20	0.0	0	0.0000	1.0	1.3744	29.8198
nrSpA	FEMALE	TRUE	NO	NO	TRUE	not treated	noTNFi	NO	NO	NO	1	1.2	1.3935	24.52	20.05	1.4374	0.20	0.0	0	0.0000	1.0	1.3826	29.8198
nrSpA	FEMALE	TRUE	NO	NO	TRUE	not treated	noTNFi	NO	NO	NO	1	1.2	1.4072	24.57	20.08	1.4538	0.20	0.0	0	0.0000	1.0	1.4483	29.8198
nrSpA	FEMALE	TRUE	NO	NO	TRUE	not treated	noTNFi	NO	NO	NO	1	1.3	1.4172	24.84	20.09	1.4538	0.20	0.0	0	0.0000	1.0	1.4976	29.8198
nrSpA	FEMALE	TRUE	NO	NO	TRUE	not treated	noTNFi	NO	NO	NO	1	1.3	1.4572	24.85	20.15	1.4634	0.20	0.0	0	0.0000	1.0	1.7741	29.8198
nrSpA	FEMALE	TRUE	NO	NO	TRUE	not treated	noTNFi	NO	NO	NO	1	1.3	1.4992	24.93	20.20	1.4689	0.20	0.0	0	0.0000	1.0	1.7960	29.8198
nrSpA	FEMALE	TRUE	NO	NO	TRUE	not treated	noTNFi	NO	NO	NO	1	1.3	1.5044	24.94	20.20	1.4784	0.20	0.0	0	0.0000	1.0	1.8097	29.8198
nrSpA	FEMALE	TRUE	NO	NO	TRUE	not treated	noTNFi	NO	NO	NO	1	1.3	1.5061	24.95	20.20	1.5031	0.30	0.0	0	0.0000	1.0	1.8426	29.8198
nrSpA	FEMALE	TRUE	NO	NO	TRUE	not treated	noTNFi	NO	NO	NO	1	1.3	1.5072	25.11	20.23	1.5359	0.30	0.0	0	0.0000	1.0	1.8426	29.8198
nrSpA	FEMALE	TRUE	NO	NO	TRUE	not treated	noTNFi	NO	NO	NO	1	1.3	1.5092	25.15	20.31	1.5469	0.30	0.0	0	0.0000	1.0	1.8754	29.8198
nrSpA	FEMALE	TRUE	NO	NO	TRUE	not treated	noTNFi	NO	NO	NO	1	1.4	1.5141	25.22	20.32	1.5551	0.30	0.0	0	0.0000	1.0	1.9274	29.8198
nrSpA	FEMALE	TRUE	NO	NO	TRUE	not treated	noTNFi	NO	NO	NO	1	1.4	1.5141	25.34	20.44	1.5606	0.30	0.0	0	0.0000	1.0	2.0014	29.8198
nrSpA	FEMALE	TRUE	NO	NO	TRUE	not treated	noTNFi	NO	NO	NO	1	1.4	1.5172	25.60	20.45	1.5688	0.30	0.0	0	0.0000	1.0	2.0616	29.8198
nrSpA	FEMALE	TRUE	NO	NO	TRUE	not treated	noTNFi	NO	NO	NO	1	1.4	1.5272	25.63	20.48	1.5770	0.30	0.0	0	0.0000	1.0	2.1218	29.8198
nrSpA	FEMALE	TRUE	NO	NO	TRUE	not treated	noTNFi	NO	NO	NO	1	1.4	1.5286	25.69	20.50	1.5907	0.30	0.0	0	0.0000	1.0	2.1875	29.8198
nrSpA	FEMALE	TRUE	NO	NO	TRUE	not treated	noTNFi	NO	NO	NO	1	1.5	1.5372	25.83	20.50	1.6181	0.30	0.0	0	0.0000	1.0	2.2642	29.8198
nrSpA	FEMALE	TRUE	NO	NO	TRUE	not treated	noTNFi	NO	NO	NO	1	1.5	1.5572	25.85	20.52	1.6208	0.30	0.0	0	0.0000	1.0	2.3053	29.8198
nrSpA	FEMALE	TRUE	NO	NO	TRUE	not treated	noTNFi	NO	NO	NO	1	1.5	1.5644	25.92	20.52	1.6263	0.30	0.0	0	0.0000	1.0	2.3272	30.9263
nrSpA	FEMALE	TRUE	NO	NO	TRUE	not treated	noTNFi	NO	NO	NO	1	1.5	1.5692	25.94	20.53	1.6290	0.40	0.0	0	0.0000	1.0	2.3600	30.9263
nrSpA	FEMALE	TRUE	NO	NO	TRUE	not treated	noTNFi	NO	NO	NO	1	1.5	1.5872	26.02	20.55	1.6409	0.40	0.0	0	0.0000	1.0	2.3984	32.4549
nrSpA	FEMALE	TRUE	NO	NO	TRUE	not treated	noTNFi	NO	NO	NO	1	1.6	1.5886	26.07	20.57	1.6582	0.40	0.0	0	0.0000	1.0	2.4339	32.8998
nrSpA	FEMALE	TRUE	NO	NO	TRUE	not treated	noTNFi	NO	NO	NO	1	1.6	1.5892	26.08	20.59	1.6865	0.40	0.0	0	0.0000	1.0	2.4778	32.8998
nrSpA	FEMALE	TRUE	NO	NO	TRUE	not treated	noTNFi	NO	NO	NO	1	1.6	1.5935	26.18	20.66	1.6893	0.40	0.0	0	0.0000	1.0	2.4860	32.8998
nrSpA	FEMALE	TRUE	NO	NO	TRUE	not treated	noTNFi	NO	NO	NO	1	1.6	1.6041	26.21	20.69	1.6975	0.40	0.0	0	0.0000	1.0	2.4997	35.5350
nrSpA	FEMALE	TRUE	NO	NO	TRUE	not treated	noTNFi	NO	NO	NO	1	1.6	1.6072	26.23	20.70	1.7029	0.40	0.0	0	0.0000	1.0	2.5024	36.4134
nrSpA	FEMALE	TRUE	NO	NO	TRUE	not treated	noTNFi	NO	NO	NO	1	1.6	1.6172	26.25	20.70	1.7098	0.40	0.0	0	0.0000	1.0	2.5188	36.4134
nrSpA	FEMALE	TRUE	NO	NO	TRUE	not treated	noTNFi	NO	NO	NO	1	1.6	1.6241	26.41	20.75	1.7221	0.40	0.0	0	0.0000	1.0	2.5243	36.4134
nrSpA	FEMALE	TRUE	NO	NO	TRUE	not treated	noTNFi	NO	NO	NO	1	1.6	1.6244	26.49	20.76	1.7440	0.40	0.0	0	0.0000	1.0	2.5599	36.4134
nrSpA	FEMALE	TRUE	NO	NO	TRUE	not treated	noTNFi	NO	NO	NO	1	1.7	1.6272	26.50	20.76	1.7504	0.40	0.0	0	0.0000	1.0	2.6010	36.4134
nrSpA	FEMALE	TRUE	NO	NO	TRUE	not treated	noTNFi	NO	NO	NO	1	1.7	1.6344	26.52	20.76	1.7522	0.40	0.0	0	0.0000	2.0	2.6037	36.4134
nrSpA	FEMALE	TRUE	NO	NO	TRUE	not treated	noTNFi	NO	NO	NO	1	1.7	1.6392	26.56	20.76	1.7700	0.40	0.0	0	0.0000	2.0	2.6831	36.4134
nrSpA	FEMALE	TRUE	NO	NO	TRUE	not treated	noTNFi	NO	NO	NO	1	1.7	1.6472	26.58	20.80	1.7769	0.40	0.0	0	0.0000	2.0	2.7269	36.4134
nrSpA	FEMALE	TRUE	NO	NO	TRUE	not treated	noTNFi	NO	NO	NO	1	1.7	1.6892	26.61	20.81	1.7823	0.40	0.0	0	0.0000	2.0	2.7269	36.4134
nrSpA	FEMALE	TRUE	NO	NO	TRUE	treated	noTNFi	NO	NO	NO	1	1.8	1.6892	26.74	20.81	1.7823	0.40	0.0	0	0.0000	2.0	2.7351	36.4134
nrSpA	FEMALE	TRUE	NO	NO	TRUE	treated	noTNFi	NO	NO	NO	1	1.8	1.6892	26.76	20.81	1.7823	0.40	0.0	0	0.0000	2.0	2.7461	38.7292
nrSpA	FEMALE	TRUE	NO	NO	TRUE	treated	noTNFi	NO	NO	NO	1	1.8	1.6944	26.81	20.83	1.7833	0.50	0.0	0	0.0000	2.0	2.7734	38.7292
nrSpA	FEMALE	TRUE	NO	NO	TRUE	treated	noTNFi	NO	NO	NO	1	1.8	1.6944	26.92	20.83	1.7851	0.50	0.0	0	0.0000	2.0	2.7762	38.7292
nrSpA	FEMALE	TRUE	NO	NO	TRUE	treated	noTNFi	NO	NO	NO	1	1.8	1.6992	26.97	20.86	1.7933	0.50	0.0	0	0.0000	2.0	2.7817	38.7292
nrSpA	FEMALE	TRUE	NO	NO	TRUE	treated	noTNFi	NO	NO	NO	1	1.8	1.7044	27.00	20.90	1.8015	0.50	0.0	0	0.0000	2.0	2.8063	38.7292
nrSpA	FEMALE	TRUE	NO	NO	TRUE	treated	noTNFi	NO	NO	NO	1	1.8	1.7072	27.00	20.90	1.8015	0.50	0.0	0	0.0000	2.0	2.9213	39.0486
nrSpA	FEMALE	TRUE	NO	NO	TRUE	treated	noTNFi	NO	NO	NO	1	1.8	1.7186	27.04	20.90	1.8042	0.50	0.0	0	0.0000	2.0	2.9405	39.0486
nrSpA	FEMALE	TRUE	NO	NO	TRUE	treated	noTNFi	NO	NO	NO	1	1.8	1.7286	27.05	20.96	1.8138	0.50	0.0	0	0.0000	2.0	2.9569	39.4935
nrSpA	FEMALE	TRUE	NO	NO	TRUE	treated	noTNFi	NO	NO	NO	1	1.8	1.7312	27.07	20.99	1.8152	0.50	0.0	0	0.0000	2.0	2.9760	39.4935
nrSpA	FEMALE	TRUE	NO	NO	TRUE	treated	noTNFi	NO	NO	NO	1	1.8	1.7341	27.07	21.00	1.8152	0.50	0.0	0	0.0000	2.0	3.0554	39.4935
nrSpA	FEMALE	TRUE	NO	NO	TRUE	treated	noTNFi	NO	NO	NO	1	1.8	1.7435	27.21	21.04	1.8243	0.50	0.0	0	0.0000	2.0	3.0883	39.4935
nrSpA	FEMALE	TRUE	NO	NO	TRUE	treated	noTNFi	NO	NO	NO	1	1.9	1.7472	27.29	21.05	1.8289	0.50	0.0	0	0.0000	2.0	3.1047	39.4935
nrSpA	FEMALE	TRUE	NO	NO	TRUE	treated	noTNFi	NO	NO	NO	1	2.0	1.7672	27.37	21.05	1.8316	0.50	0.0	0	0.0000	2.0	3.1157	39.4935
nrSpA	FEMALE	TRUE	NO	NO	TRUE	treated	noTNFi	NO	NO	NO	1	2.0	1.7672	27.42	21.05	1.8344	0.50	0.0	0	0.0000	2.0	3.1403	41.3644
nrSpA	FEMALE	TRUE	NO	NO	TRUE	treated	noTNFi	NO	NO	NO	1	2.0	1.7892	27.43	21.08	1.8371	0.60	0.0	0	0.0000	2.0	3.1923	41.3644
nrSpA	FEMALE	TRUE	NO	NO	TRUE	treated	noTNFi	NO	NO	NO	1	2.0	1.7961	27.45	21.08	1.8444	0.60	0.0	0	0.0000	2.0	3.2608	42.1287
nrSpA	FEMALE	TRUE	NO	NO	TRUE	treated	noTNFi	NO	NO	NO	1	2.0	1.8044	27.52	21.10	1.8528	0.60	0.0	0	0.0000	2.0	3.2690	42.1287
nrSpA	FEMALE	TRUE	NO	NO	TRUE	treated	noTNFi	NO	NO	NO	1	2.0	1.8044	27.53	21.11	1.8590	0.60	0.0	0	0.0000	2.0	3.3018	45.3228
nrSpA	FEMALE	TRUE	NO	NO	TRUE	treated	noTNFi	NO	NO	NO	1	2.0	1.8072	27.58	21.11	1.8590	0.60	0.0	0	0.0000	2.0	3.3128	45.3228
nrSpA	FEMALE	TRUE	NO	NO	TRUE	treated	noTNFi	NO	NO	NO	1	2.0	1.8141	27.60	21.11	1.8590	0.60	0.0	0	0.0000	2.0	3.3539	45.3228
nrSpA	FEMALE	TRUE	NO	NO	TRUE	treated	noTNFi	NO	NO	NO	1	2.1	1.8372	27.64	21.14	1.8645	0.60	0.0	0	0.0000	2.0	3.3895	45.3228
nrSpA	FEMALE	TRUE	NO	NO	TRUE	treated	noTNFi	NO	NO	NO	1	2.1	1.8441	27.67	21.19	1.8665	0.60	0.0	0	0.0000	2.0	3.4031	46.4294
nrSpA	FEMALE	TRUE	NO	NO	TRUE	treated	noTNFi	NO	NO	NO	1	2.1	1.8492	27.69	21.26	1.8672	0.60	0.0	0	0.0000	2.0	3.4141	47.9580
nrSpA	FEMALE	TRUE	NO	NO	TRUE	treated	noTNFi	NO	NO	NO	1	2.1	1.8541	27.74	21.30	1.8754	0.60	0.0	0	0.0000	2.0	3.4908	47.9580
nrSpA	FEMALE	TRUE	NO	NO	TRUE	treated	noTNFi	NO	NO	NO	1	2.2	1.8592	27.76	21.33	1.8782	0.60	0.0	0	0.0000	2.0	3.4962	48.0493
nrSpA	FEMALE	TRUE	NO	NO	TRUE	treated	noTNFi	NO	NO	NO	1	2.2	1.8644	27.80	21.34	1.8782	0.60	0.0	0	0.0000	2.0	3.5044	48.0493
nrSpA	FEMALE	TRUE	NO	NO	FALSE	treated	noTNFi	NO	NO	NO	1	2.2	1.8672	27.98	21.37	1.8809	0.60	0.0	0	0.0000	2.0	3.5072	48.0493
nrSpA	FEMALE	TRUE	NO	NO	FALSE	treated	noTNFi	NO	NO	NO	1	2.2	1.8692	28.07	21.38	1.8809	0.70	0.0	0	0.0000	2.0	3.5236	48.0493
nrSpA	FEMALE	TRUE	NO	NO	FALSE	treated	noTNFi	NO	NO	NO	1	2.2	1.8772	28.12	21.38	1.8823	0.70	0.0	0	0.0000	2.0	3.5373	48.0493
nrSpA	FEMALE	TRUE	NO	NO	FALSE	treated	noTNFi	NO	NO	NO	1	2.3	1.8892	28.26	21.45	1.8919	0.70	0.0	0	0.0000	2.0	3.5619	48.0493
nrSpA	FEMALE	TRUE	NO	NO	FALSE	treated	noTNFi	NO	NO	NO	1	2.3	1.9108	28.35	21.45	1.8925	0.70	0.0	0	0.0000	2.0	3.6167	48.0493
nrSpA	FEMALE	TRUE	NO	NO	FALSE	treated	noTNFi	NO	NO	NO	1	2.3	1.9141	28.35	21.47	1.8973	0.70	0.0	0	0.0000	2.0	3.6167	48.0493
nrSpA	FEMALE	TRUE	NO	NO	FALSE	treated	noTNFi	NO	NO	NO	1	2.3	1.9172	28.41	21.50	1.8973	0.70	0.0	0	0.0000	2.0	3.6304	48.0493
nrSpA	FEMALE	TRUE	NO	NO	FALSE	treated	noTNFi	NO	NO	NO	1	2.4	1.9392	28.51	21.50	1.8973	0.70	0.0	0	0.0000	2.0	3.7098	48.0493
nrSpA	FEMALE	TRUE	NO	NO	FALSE	treated	noTNFi	NO	NO	NO	1	2.4	1.9672	28.59	21.56	1.9028	0.70	0.0	0	0.0000	2.0	3.7372	48.0493
nrSpA	FEMALE	TRUE	NO	NO	FALSE	treated	noTNFi	NO	NO	NO	1	2.4	1.9672	28.60	21.61	1.9042	0.70	0.0	0	0.0000	2.0	3.7509	48.0493
nrSpA	FEMALE	TRUE	NO	NO	FALSE	treated	noTNFi	NO	NO	NO	1	2.4	1.9692	28.60	21.62	1.9055	0.80	0.0	0	0.0000	2.0	3.8275	48.0493
nrSpA	FEMALE	TRUE	NO	NO	FALSE	treated	noTNFi	NO	NO	NO	1	2.4	1.9841	28.67	21.63	1.9083	0.80	0.0	0	0.0000	2.0	3.8330	48.0493
nrSpA	FEMALE	TRUE	YES	NO	FALSE	treated	noTNFi	NO	NO	NO	1	2.4	1.9844	28.89	21.63	1.9083	0.80	0.0	0	0.0000	2.0	3.8576	48.0493
nrSpA	FEMALE	TRUE	YES	NO	FALSE	treated	noTNFi	NO	NO	NO	1	2.4	1.9892	29.06	21.72	1.9110	0.80	0.0	0	0.0000	2.0	3.8631	48.7908
nrSpA	FEMALE	TRUE	YES	NO	FALSE	treated	noTNFi	NO	NO	NO	1	2.4	1.9941	29.06	21.77	1.9138	0.80	0.0	0	0.0000	2.0	3.9754	50.6845
nrSpA	FEMALE	TRUE	YES	NO	FALSE	treated	noTNFi	NO	NO	NO	1	2.4	1.9972	29.22	21.78	1.9165	0.80	0.0	0	0.0000	2.0	3.9836	54.6429
nrSpA	FEMALE	TRUE	YES	NO	FALSE	treated	noTNFi	NO	NO	NO	1	2.4	2.0041	29.27	21.83	1.9165	0.80	0.0	0	0.0000	3.0	4.0274	56.9587
nrSpA	FEMALE	TRUE	YES	NO	FALSE	treated	noTNFi	NO	NO	NO	1	2.4	2.0072	29.34	21.84	1.9192	0.80	0.0	0	0.0000	3.0	4.0630	56.9587
nrSpA	FEMALE	TRUE	YES	NO	FALSE	treated	noTNFi	NO	NO	NO	1	2.4	2.0244	29.34	21.88	1.9247	0.80	0.0	0	0.0000	3.0	4.1068	56.9587
nrSpA	FEMALE	TRUE	YES	NO	FALSE	treated	noTNFi	NO	NO	NO	1	2.5	2.0244	29.45	21.90	1.9247	0.90	0.0	0	0.0000	3.0	4.1670	56.9587
rSpA	FEMALE	TRUE	YES	NO	FALSE	treated	noTNFi	NO	NO	NO	1	2.5	2.0344	29.46	21.94	1.9329	0.90	0.0	0	0.0000	3.0	4.1889	56.9587
rSpA	FEMALE	TRUE	YES	NO	FALSE	treated	noTNFi	NO	NO	NO	1	2.5	2.0344	29.47	21.95	1.9329	0.90	0.0	0	0.0000	3.0	4.1999	56.9587
rSpA	FEMALE	TRUE	YES	NO	FALSE	treated	noTNFi	NO	NO	NO	1	2.5	2.0344	29.50	22.02	1.9329	0.90	0.0	0	0.0000	3.0	4.2491	56.9587
rSpA	FEMALE	TRUE	YES	NO	FALSE	treated	noTNFi	NO	NO	NO	1	2.5	2.0472	29.51	22.02	1.9357	0.90	0.0	0	0.0000	3.0	4.2820	56.9587
rSpA	FEMALE	TRUE	YES	NO	FALSE	treated	noTNFi	NO	NO	NO	1	2.5	2.0492	29.73	22.09	1.9357	0.90	0.0	0	0.0000	3.0	4.3751	56.9587
rSpA	FEMALE	TRUE	YES	NO	FALSE	treated	noTNFi	NO	NO	NO	1	2.5	2.0772	29.80	22.14	1.9384	0.90	0.0	0	0.0000	3.0	4.3806	56.9587
rSpA	FEMALE	TRUE	YES	NO	FALSE	treated	noTNFi	NO	NO	NO	1	2.6	2.0907	29.81	22.15	1.9384	0.90	0.0	0	0.0000	3.0	4.4298	56.9587
rSpA	FEMALE	TRUE	YES	NO	FALSE	treated	noTNFi	NO	NO	NO	1	2.6	2.0961	29.86	22.15	1.9384	0.90	1.0	0	0.0000	3.0	4.4326	56.9587
rSpA	FEMALE	TRUE	YES	NO	FALSE	treated	noTNFi	NO	NO	NO	1	2.6	2.1044	29.86	22.23	1.9411	0.90	1.0	0	0.0000	3.0	4.4326	56.9587
rSpA	FEMALE	TRUE	YES	NO	FALSE	treated	noTNFi	NO	NO	NO	1	2.6	2.1072	29.94	22.31	1.9420	0.90	1.0	0	0.0000	3.0	4.4654	56.9587
rSpA	FEMALE	TRUE	YES	NO	FALSE	treated	noTNFi	NO	NO	NO	1	2.6	2.1141	29.99	22.31	1.9452	0.90	1.0	0	0.0000	3.0	4.4709	56.9587
rSpA	FEMALE	TRUE	YES	NO	FALSE	treated	noTNFi	NO	NO	NO	1	2.6	2.1172	30.13	22.31	1.9493	0.90	1.0	0	0.0000	3.0	4.4819	59.7764
rSpA	FEMALE	TRUE	YES	NO	FALSE	treated	noTNFi	NO	NO	NO	1	2.6	2.1177	30.21	22.32	1.9521	1.00	1.0	0	0.0000	3.0	4.5092	59.7764
rSpA	FEMALE	TRUE	YES	NO	FALSE	treated	noTNFi	NO	NO	NO	1	2.6	2.1272	30.25	22.34	1.9521	1.00	1.0	0	0.0000	3.0	4.5722	59.7764
rSpA	FEMALE	TRUE	YES	NO	FALSE	treated	noTNFi	NO	NO	NO	1	2.6	2.1272	30.36	22.34	1.9557	1.00	1.0	0	0.0000	3.0	4.5969	59.7764
rSpA	FEMALE	TRUE	YES	NO	FALSE	treated	noTNFi	NO	NO	NO	1	2.6	2.1328	30.37	22.34	1.9576	1.00	1.0	0	0.0000	3.0	4.5969	59.7764
rSpA	FEMALE	TRUE	YES	NO	FALSE	treated	noTNFi	NO	NO	NO	1	2.7	2.1435	30.37	22.39	1.9585	1.00	1.0	0	0.0000	3.0	4.6543	59.7764
rSpA	FEMALE	TRUE	YES	NO	FALSE	treated	noTNFi	NO	NO	NO	1	2.7	2.1441	30.41	22.40	1.9594	1.00	1.0	0	0.0000	3.0	4.6653	59.7764
rSpA	FEMALE	TRUE	YES	NO	FALSE	treated	noTNFi	NO	NO	NO	1	2.7	2.1830	30.48	22.40	1.9603	1.00	1.0	0	0.0000	3.0	4.7283	59.7764
rSpA	FEMALE	TRUE	YES	NO	FALSE	treated	noTNFi	NO	NO	NO	1	2.7	2.1835	30.61	22.41	1.9658	1.00	1.0	0	0.0000	3.0	4.7502	59.7764
rSpA	FEMALE	TRUE	YES	NO	FALSE	treated	noTNFi	NO	NO	NO	1	2.7	2.1841	30.61	22.41	1.9685	1.00	1.0	0	0.0000	3.0	4.7611	59.7764
rSpA	FEMALE	TRUE	YES	NO	FALSE	treated	noTNFi	NO	NO	NO	1	2.7	2.1897	30.66	22.41	1.9702	1.00	1.0	0	0.0000	3.0	4.7995	59.7764
rSpA	FEMALE	TRUE	YES	NO	FALSE	treated	noTNFi	NO	NO	NO	1	2.8	2.2008	30.75	22.43	1.9713	1.00	1.0	0	0.0000	3.0	4.8104	59.7764
rSpA	FEMALE	TRUE	YES	NO	FALSE	treated	noTNFi	NO	NO	NO	1	2.8	2.2055	30.76	22.43	1.9740	1.10	1.0	0	0.0000	3.0	4.8378	59.7764
rSpA	FEMALE	TRUE	YES	NO	FALSE	treated	noTNFi	NO	NO	NO	1	2.8	2.2072	30.78	22.47	1.9740	1.10	1.0	0	0.0000	3.0	4.8789	59.7764
rSpA	FEMALE	TRUE	YES	NO	FALSE	treated	noTNFi	NO	NO	NO	1	2.8	2.2086	30.82	22.47	1.9767	1.10	1.0	0	0.0000	3.0	4.9144	59.7764
rSpA	FEMALE	TRUE	YES	NO	FALSE	treated	noTNFi	NO	NO	NO	1	2.8	2.2092	30.90	22.47	1.9767	1.10	1.0	0	0.0000	3.0	5.0404	59.7764
rSpA	FEMALE	TRUE	YES	NO	FALSE	treated	noTNFi	NO	NO	NO	1	2.8	2.2141	31.03	22.47	1.9795	1.10	1.0	0	0.0000	3.0	5.0951	59.7764
rSpA	FEMALE	TRUE	YES	NO	FALSE	treated	noTNFi	NO	NO	NO	1	2.8	2.2192	31.15	22.49	1.9808	1.10	1.0	0	0.0000	3.0	5.0951	59.7764
rSpA	FEMALE	TRUE	YES	NO	FALSE	treated	noTNFi	NO	NO	NO	1	2.8	2.2241	31.15	22.53	1.9813	1.10	1.0	0	0.0000	3.0	5.1088	59.7764
rSpA	FEMALE	TRUE	YES	NO	FALSE	treated	noTNFi	NO	NO	NO	1	2.8	2.2328	31.18	22.57	1.9849	1.10	1.0	0	0.0000	3.0	5.1745	59.7764
rSpA	FEMALE	TRUE	YES	NO	FALSE	treated	noTNFi	NO	NO	NO	1	2.8	2.2344	31.23	22.57	1.9849	1.10	1.0	0	0.0000	3.0	5.1882	59.7764
rSpA	FEMALE	TRUE	YES	NO	FALSE	treated	noTNFi	NO	NO	NO	1	2.9	2.2492	31.27	22.58	1.9904	1.10	1.0	0	0.0000	3.0	5.2950	59.7764
rSpA	FEMALE	TRUE	YES	NO	FALSE	treated	noTNFi	NO	NO	NO	1	2.9	2.2572	31.32	22.66	1.9913	1.20	1.0	0	0.0000	3.0	5.2950	59.7764
rSpA	FEMALE	TRUE	YES	NO	FALSE	treated	noTNFi	NO	NO	NO	1	2.9	2.2608	31.33	22.66	1.9922	1.20	1.0	0	0.0000	3.0	5.3525	59.7764
rSpA	FEMALE	TRUE	YES	NO	FALSE	treated	noTNFi	NO	NO	NO	1	2.9	2.2708	31.35	22.68	1.9932	1.20	1.0	0	0.0000	3.0	5.3552	59.7764
rSpA	FEMALE	TRUE	YES	NO	FALSE	treated	noTNFi	NO	NO	NO	1	2.9	2.2872	31.37	22.69	1.9945	1.20	1.0	0	0.0000	4.0	5.3552	59.7764
rSpA	FEMALE	TRUE	YES	NO	FALSE	treated	noTNFi	NO	NO	NO	1	2.9	2.2944	31.37	22.69	1.9959	1.20	1.0	0	0.0000	4.0	5.3580	59.7764
rSpA	FEMALE	TRUE	YES	NO	FALSE	treated	noTNFi	NO	NO	NO	1	2.9	2.2977	31.41	22.76	1.9959	1.20	1.0	0	0.0000	4.0	5.3607	59.7764
rSpA	FEMALE	TRUE	YES	NO	FALSE	treated	noTNFi	NO	NO	NO	1	2.9	2.3041	31.56	22.76	1.9986	1.20	1.0	0	0.0000	4.0	5.3634	59.7764
rSpA	FEMALE	TRUE	YES	NO	FALSE	treated	noTNFi	NO	NO	NO	1	2.9	2.3061	31.57	22.76	1.9986	1.20	1.0	0	0.0000	4.0	5.3854	59.7764
rSpA	FEMALE	TRUE	YES	NO	FALSE	treated	noTNFi	NO	NO	NO	1	2.9	2.3072	31.59	22.83	2.0014	1.30	1.0	0	0.0000	4.0	5.4045	59.7764
rSpA	FEMALE	TRUE	YES	NO	FALSE	treated	noTNFi	NO	NO	NO	1	2.9	2.3092	31.61	22.84	2.0014	1.30	1.0	0	0.0000	4.0	5.4127	59.7764
rSpA	FEMALE	TRUE	YES	NO	FALSE	treated	noTNFi	NO	NO	NO	1	2.9	2.3192	31.65	22.86	2.0023	1.30	1.0	0	0.0000	4.0	5.5140	59.7764
rSpA	FEMALE	TRUE	YES	NO	FALSE	treated	noTNFi	NO	NO	NO	1	3.0	2.3408	31.75	22.88	2.0041	1.30	1.0	0	0.0000	4.0	5.5387	59.7764
rSpA	FEMALE	TRUE	YES	NO	FALSE	treated	noTNFi	NO	NO	NO	1	3.0	2.3535	31.78	23.03	2.0041	1.30	1.0	0	0.0000	4.0	5.5770	59.7764
rSpA	FEMALE	TRUE	YES	NO	FALSE	treated	noTNFi	NO	NO	NO	1	3.0	2.3541	31.83	23.03	2.0068	1.30	1.0	0	0.0000	4.0	5.6263	59.7764
rSpA	FEMALE	TRUE	YES	NO	FALSE	treated	noTNFi	NO	NO	NO	1	3.0	2.3544	31.96	23.03	2.0087	1.30	1.0	0	0.0000	4.0	5.7029	59.7764
rSpA	FEMALE	TRUE	YES	NO	FALSE	treated	noTNFi	NO	NO	NO	1	3.0	2.3572	31.97	23.04	2.0096	1.30	1.0	0	0.0000	4.0	5.8042	59.7764
rSpA	FEMALE	TRUE	YES	NO	FALSE	treated	noTNFi	NO	NO	NO	1	3.0	2.3764	32.09	23.04	2.0096	1.40	1.0	0	0.0000	4.0	5.8261	62.4116
rSpA	FEMALE	TRUE	YES	NO	FALSE	treated	noTNFi	NO	NO	NO	1	3.0	2.3772	32.11	23.04	2.0110	1.40	1.0	0	0.0000	4.0	5.8371	62.4116
rSpA	FEMALE	TRUE	YES	NO	FALSE	treated	noTNFi	NO	NO	NO	1	3.1	2.3892	32.27	23.04	2.0123	1.40	1.0	0	0.0000	4.0	5.8398	62.4116
rSpA	FEMALE	TRUE	YES	NO	FALSE	treated	noTNFi	NO	NO	NO	1	3.1	2.4041	32.28	23.05	2.0132	1.40	1.0	0	0.0000	4.0	5.8508	62.4116
rSpA	FEMALE	TRUE	YES	NO	FALSE	treated	noTNFi	NO	NO	NO	1	3.2	2.4044	32.31	23.05	2.0178	1.40	1.0	0	0.0000	4.0	5.8535	62.4116
rSpA	FEMALE	TRUE	YES	NO	FALSE	treated	noTNFi	NO	NO	NO	1	3.2	2.4141	32.37	23.05	2.0178	1.40	1.0	0	0.0000	5.0	5.8809	62.4116
rSpA	FEMALE	TRUE	YES	NO	FALSE	treated	noTNFi	NO	NO	NO	1	3.2	2.4186	32.42	23.05	2.0178	1.40	1.0	0	0.0000	5.0	5.9028	62.4116
rSpA	FEMALE	TRUE	YES	NO	FALSE	treated	noTNFi	NO	NO	NO	1	3.2	2.4272	32.43	23.08	2.0192	1.40	1.0	0	0.0000	5.0	5.9521	62.4116
rSpA	FEMALE	TRUE	YES	NO	FALSE	treated	noTNFi	NO	NO	NO	1	3.2	2.4272	32.47	23.10	2.0205	1.40	1.0	0	0.0000	5.0	5.9713	62.4116
rSpA	FEMALE	TRUE	YES	NO	FALSE	treated	noTNFi	NO	NO	NO	1	3.2	2.4444	32.49	23.11	2.0233	1.40	1.0	0	0.0000	5.0	6.0643	62.4116
rSpA	FEMALE	TRUE	YES	NO	FALSE	treated	noTNFi	NO	NO	NO	1	3.2	2.4572	32.60	23.12	2.0246	1.40	1.0	0	0.0000	5.0	6.0753	63.5524
rSpA	FEMALE	TRUE	YES	NO	FALSE	treated	noTNFi	NO	NO	NO	1	3.2	2.4612	32.62	23.14	2.0260	1.40	1.0	0	0.0000	5.0	6.0917	63.5524
rSpA	FEMALE	TRUE	YES	NO	FALSE	treated	noTNFi	NO	NO	NO	1	3.3	2.4661	32.67	23.14	2.0287	1.50	1.0	0	0.0000	5.0	6.1821	63.5524
rSpA	FEMALE	TRUE	YES	NO	FALSE	treated	noTNFi	NO	NO	NO	1	3.3	2.4672	32.68	23.15	2.0315	1.50	1.0	0	0.0000	5.0	6.2177	63.5524
rSpA	FEMALE	FALSE	YES	NO	FALSE	treated	noTNFi	NO	NO	NO	1	3.3	2.4744	32.69	23.18	2.0315	1.50	1.0	0	0.0000	5.0	6.2615	63.5524
rSpA	FEMALE	FALSE	YES	NO	FALSE	treated	noTNFi	NO	NO	NO	1	3.3	2.4792	32.70	23.20	2.0315	1.50	1.0	0	0.0000	5.0	6.2861	66.1875
rSpA	FEMALE	FALSE	YES	NO	FALSE	treated	noTNFi	NO	NO	NO	1	3.3	2.4792	32.93	23.24	2.0315	1.50	1.0	0	0.0000	5.0	6.3053	66.3701
rSpA	FEMALE	FALSE	YES	NO	FALSE	treated	noTNFi	NO	NO	NO	1	3.3	2.4892	32.94	23.29	2.0342	1.50	1.0	0	0.0000	5.0	6.3053	66.3701
rSpA	FEMALE	FALSE	YES	NO	FALSE	treated	noTNFi	NO	NO	NO	1	3.3	2.4972	33.06	23.30	2.0342	1.50	1.0	0	0.0000	5.0	6.3518	66.3701
rSpA	FEMALE	FALSE	YES	NO	FALSE	treated	noTNFi	NO	NO	NO	1	3.3	2.4972	33.11	23.31	2.0360	1.50	1.0	0	0.0000	5.0	6.4066	66.3701
rSpA	FEMALE	FALSE	YES	NO	FALSE	treated	noTNFi	NO	NO	NO	1	3.3	2.5006	33.11	23.34	2.0370	1.50	1.0	0	0.0000	5.0	6.4312	66.3701
rSpA	FEMALE	FALSE	YES	NO	FALSE	treated	noTNFi	NO	NO	NO	1	3.3	2.5107	33.13	23.34	2.0379	1.50	1.0	0	0.0000	5.0	6.4723	66.3701
rSpA	FEMALE	FALSE	YES	NO	FALSE	treated	noTNFi	NO	NO	NO	1	3.3	2.5144	33.14	23.36	2.0383	1.60	1.0	0	0.0000	5.0	6.4832	66.3701
rSpA	FEMALE	FALSE	YES	NO	FALSE	treated	noTNFi	NO	NO	NO	1	3.4	2.5172	33.17	23.36	2.0397	1.60	1.0	0	0.0000	5.0	6.5626	66.3701
rSpA	FEMALE	FALSE	YES	NO	FALSE	treated	noTNFi	NO	NO	NO	1	3.4	2.5272	33.17	23.36	2.0397	1.60	1.0	0	0.0000	5.0	6.6256	66.3701
rSpA	FEMALE	FALSE	YES	NO	FALSE	treated	noTNFi	NO	NO	NO	1	3.4	2.5307	33.22	23.39	2.0424	1.60	1.0	0	0.0000	5.0	6.7050	66.3701
rSpA	FEMALE	FALSE	YES	NO	FALSE	treated	noTNFi	NO	NO	NO	1	3.4	2.5341	33.24	23.41	2.0438	1.60	1.0	0	0.0000	5.0	6.7159	66.3701
rSpA	FEMALE	FALSE	YES	NO	FALSE	treated	noTNFi	NO	NO	NO	1	3.4	2.5477	33.36	23.41	2.0452	1.60	1.0	0	0.0000	5.0	6.8611	66.3701
rSpA	FEMALE	FALSE	YES	NO	FALSE	treated	noTNFi	NO	NO	NO	1	3.5	2.5572	33.42	23.42	2.0479	1.67	1.0	0	0.0000	5.0	6.8830	66.3701
rSpA	FEMALE	FALSE	YES	NO	FALSE	treated	noTNFi	NO	NO	NO	1	3.5	2.5572	33.53	23.42	2.0479	1.70	1.0	0	0.0000	5.0	6.8830	66.3701
rSpA	FEMALE	FALSE	YES	NO	FALSE	treated	noTNFi	NO	NO	NO	1	3.5	2.5635	33.56	23.50	2.0486	1.70	1.0	0	0.0000	5.0	6.8884	66.3701
rSpA	FEMALE	FALSE	YES	NO	FALSE	treated	noTNFi	NO	NO	NO	1	3.5	2.5672	33.60	23.53	2.0507	1.70	1.0	0	0.0000	5.0	6.8912	66.3701
rSpA	FEMALE	FALSE	YES	NO	FALSE	treated	noTNFi	NO	NO	NO	1	3.5	2.5708	33.66	23.55	2.0507	1.70	1.0	0	0.0000	5.0	7.0007	66.3701
rSpA	FEMALE	FALSE	YES	NO	FALSE	treated	noTNFi	NO	NO	NO	1	3.5	2.5744	33.66	23.60	2.0507	1.70	1.0	0	0.0000	5.0	7.1622	66.3701
rSpA	FEMALE	FALSE	YES	NO	FALSE	treated	noTNFi	NO	NO	NO	1	3.6	2.5761	33.67	23.62	2.0507	1.70	1.0	0	0.0000	5.0	7.1704	66.3701
rSpA	FEMALE	FALSE	YES	NO	FALSE	treated	noTNFi	NO	NO	NO	1	3.6	2.5886	33.70	23.63	2.0520	1.70	1.0	0	0.0000	5.0	7.1923	66.3701
rSpA	FEMALE	FALSE	YES	NO	FALSE	treated	noTNFi	NO	NO	NO	1	3.6	2.5941	33.82	23.66	2.0561	1.80	1.0	0	0.0000	5.0	7.2005	66.3701
rSpA	FEMALE	FALSE	YES	NO	FALSE	treated	noTNFi	NO	NO	NO	1	3.6	2.6286	33.83	23.67	2.0580	1.80	1.0	0	0.0000	5.0	7.2882	66.3701
rSpA	FEMALE	FALSE	YES	NO	FALSE	treated	noTNFi	NO	NO	NO	1	3.6	2.6392	34.02	23.67	2.0589	1.80	1.0	1	0.0000	5.0	7.2909	66.3701
rSpA	FEMALE	FALSE	YES	NO	FALSE	treated	noTNFi	NO	NO	NO	1	3.6	2.6544	34.05	23.71	2.0602	1.80	1.0	1	0.0000	5.0	7.3183	66.3701
rSpA	FEMALE	FALSE	YES	NO	FALSE	treated	noTNFi	NO	NO	NO	1	3.6	2.6607	34.05	23.72	2.0643	1.80	1.0	1	0.0000	5.0	7.3730	66.3701
rSpA	FEMALE	FALSE	YES	NO	FALSE	treated	noTNFi	NO	NO	NO	1	3.7	2.6680	34.11	23.72	2.0643	1.80	1.0	1	0.0000	5.0	7.3758	66.3701
rSpA	FEMALE	FALSE	YES	NO	FALSE	treated	noTNFi	NO	NO	NO	1	3.7	2.6686	34.13	23.72	2.0671	1.80	1.0	1	0.0000	5.0	7.4579	66.3701
rSpA	FEMALE	FALSE	YES	NO	FALSE	treated	noTNFi	NO	NO	NO	1	3.7	2.6792	34.15	23.73	2.0698	1.90	1.0	1	0.0000	5.0	7.4880	66.3701
rSpA	FEMALE	FALSE	YES	NO	FALSE	treated	noTNFi	NO	NO	NO	1	3.7	2.6835	34.28	23.77	2.0698	1.90	1.0	1	0.0000	5.0	7.5099	66.3701
rSpA	FEMALE	FALSE	YES	NO	FALSE	treated	noTNFi	NO	NO	NO	1	3.8	2.6841	34.44	23.77	2.0698	1.90	1.0	1	0.0000	5.0	7.5236	66.3701
rSpA	FEMALE	FALSE	YES	NO	FALSE	treated	noTNFi	NO	NO	NO	1	3.8	2.6861	34.45	23.78	2.0698	1.90	1.0	1	0.0000	5.0	7.6085	66.3701
rSpA	FEMALE	FALSE	YES	NO	FALSE	treated	noTNFi	NO	NO	NO	1	3.8	2.6872	34.49	23.78	2.0794	1.90	1.0	1	0.0000	5.0	7.6112	66.3701
rSpA	FEMALE	FALSE	YES	NO	FALSE	treated	noTNFi	NO	NO	NO	1	3.8	2.7044	34.50	23.80	2.0794	1.90	1.0	1	0.0000	5.0	7.6194	66.3701
rSpA	FEMALE	FALSE	YES	NO	FALSE	treated	noTNFi	NO	NO	NO	1	3.8	2.7172	34.52	23.80	2.0808	1.90	1.0	1	0.0000	5.0	7.6249	66.3701
rSpA	FEMALE	FALSE	YES	NO	FALSE	treated	noTNFi	NO	NO	NO	1	3.8	2.7241	34.55	23.81	2.0821	2.00	1.0	1	0.0000	5.0	7.6496	66.3701
rSpA	FEMALE	FALSE	YES	NO	FALSE	treated	noTNFi	NO	NO	NO	1	3.8	2.7244	34.60	23.83	2.0862	2.00	1.0	1	0.0000	5.0	7.6632	68.6858
rSpA	FEMALE	FALSE	YES	NO	FALSE	treated	noTNFi	NO	NO	YES	1	3.8	2.7372	34.63	23.85	2.0862	2.00	1.0	1	0.0000	5.0	7.8220	68.6858
rSpA	FEMALE	FALSE	YES	NO	FALSE	treated	noTNFi	NO	NO	YES	1	3.8	2.7372	34.63	23.88	2.0862	2.00	1.0	1	0.0000	5.0	7.8330	68.6858
rSpA	FEMALE	FALSE	YES	NO	FALSE	treated	noTNFi	NO	NO	YES	1	3.8	2.7408	34.66	23.88	2.0876	2.00	1.0	1	0.0000	5.0	7.8357	68.6858
rSpA	FEMALE	FALSE	YES	NO	FALSE	treated	noTNFi	NO	NO	YES	1	3.9	2.7472	34.66	23.89	2.0890	2.00	1.0	1	0.0000	5.0	7.8385	68.6858
rSpA	FEMALE	FALSE	YES	NO	FALSE	treated	noTNFi	NO	NO	YES	1	3.9	2.7572	34.66	23.89	2.0890	2.00	1.0	1	0.0000	5.0	7.9151	68.6858
rSpA	FEMALE	FALSE	YES	NO	FALSE	treated	noTNFi	NO	NO	YES	1	3.9	2.7658	34.76	23.89	2.0945	2.00	1.0	1	0.0000	5.0	7.9452	68.6858
rSpA	MALE	FALSE	YES	NO	FALSE	treated	noTNFi	NO	NO	YES	1	3.9	2.7692	34.82	23.91	2.0999	2.10	1.0	1	0.0000	5.0	7.9589	68.6858
rSpA	MALE	FALSE	YES	NO	FALSE	treated	noTNFi	NO	NO	YES	1	3.9	2.7758	34.91	23.94	2.1027	2.10	1.0	1	0.0000	6.0	7.9754	68.6858
rSpA	MALE	FALSE	YES	NO	FALSE	treated	noTNFi	NO	NO	YES	1	3.9	2.7944	34.96	23.95	2.1081	2.10	1.0	1	0.0000	6.0	7.9808	68.6858
rSpA	MALE	FALSE	YES	NO	FALSE	treated	noTNFi	NO	NO	YES	1	3.9	2.7955	35.00	23.99	2.1081	2.10	1.0	1	0.0000	6.0	8.0274	68.6858
rSpA	MALE	FALSE	YES	NO	FALSE	treated	noTNFi	NO	NO	YES	1	3.9	2.7972	35.10	23.99	2.1081	2.10	1.0	1	0.0000	6.0	8.0575	68.6858
rSpA	MALE	FALSE	YES	NO	FALSE	treated	noTNFi	NO	NO	YES	1	4.0	2.8044	35.14	23.99	2.1095	2.10	1.0	1	0.0000	6.0	8.0903	68.6858
rSpA	MALE	FALSE	YES	NO	FALSE	treated	noTNFi	NO	NO	YES	1	4.0	2.8144	35.18	24.00	2.1109	2.10	1.0	1	0.0000	6.0	8.1013	68.6858
rSpA	MALE	FALSE	YES	NO	FALSE	treated	noTNFi	NO	NO	YES	1	4.0	2.8181	35.19	24.03	2.1109	2.10	1.0	1	0.0000	6.0	8.1095	68.6858
rSpA	MALE	FALSE	YES	NO	FALSE	treated	noTNFi	NO	NO	YES	1	4.0	2.8192	35.25	24.09	2.1109	2.10	1.0	1	0.0000	6.0	8.2875	68.6858
rSpA	MALE	FALSE	YES	NO	FALSE	treated	noTNFi	NO	NO	YES	1	4.0	2.8244	35.32	24.09	2.1129	2.10	1.0	1	0.0000	6.0	8.4052	68.6858
rSpA	MALE	FALSE	YES	NO	FALSE	treated	noTNFi	NO	NO	YES	1	4.0	2.8344	35.53	24.11	2.1136	2.10	1.0	1	0.0000	6.0	8.4107	68.6858
rSpA	MALE	FALSE	YES	NO	FALSE	treated	noTNFi	NO	NO	YES	1	4.0	2.8361	35.54	24.11	2.1136	2.20	1.0	2	0.0000	6.0	8.4517	68.6858
rSpA	MALE	FALSE	YES	NO	FALSE	treated	noTNFi	NO	NO	YES	1	4.1	2.8386	35.57	24.16	2.1136	2.20	1.0	2	0.0000	6.0	8.4791	68.6858
rSpA	MALE	FALSE	YES	NO	FALSE	treated	noTNFi	NO	NO	YES	1	4.1	2.8386	35.59	24.19	2.1136	2.20	1.0	2	0.0000	6.0	8.4901	68.6858
rSpA	MALE	FALSE	YES	NO	FALSE	treated	noTNFi	NO	NO	YES	1	4.1	2.8392	35.73	24.22	2.1164	2.20	1.0	2	0.0000	6.0	8.5257	68.6858
rSpA	MALE	FALSE	YES	NO	FALSE	treated	noTNFi	NO	NO	YES	1	4.1	2.8744	35.81	24.22	2.1164	2.20	1.0	2	0.0000	6.0	8.5558	68.6858
rSpA	MALE	FALSE	YES	NO	FALSE	treated	noTNFi	NO	NO	YES	1	4.1	2.8841	35.91	24.24	2.1218	2.20	1.0	2	0.0000	6.0	8.6270	68.6858
rSpA	MALE	FALSE	YES	NO	FALSE	treated	noTNFi	NO	NO	YES	1	4.1	2.8844	35.95	24.25	2.1218	2.20	1.0	2	0.0000	6.0	8.6324	68.6858
rSpA	MALE	FALSE	YES	NO	FALSE	treated	noTNFi	NO	NO	YES	1	4.1	2.8872	36.03	24.26	2.1246	2.20	1.0	2	0.0000	7.0	8.6489	68.6858
rSpA	MALE	FALSE	YES	NO	FALSE	treated	noTNFi	NO	NO	YES	1	4.1	2.9008	36.04	24.26	2.1246	2.20	1.0	2	0.0000	7.0	8.6708	68.6858
rSpA	MALE	FALSE	YES	NO	FALSE	treated	noTNFi	NO	NO	YES	1	4.1	2.9072	36.05	24.28	2.1259	2.20	1.0	2	0.0000	7.0	8.7091	68.6858
rSpA	MALE	FALSE	YES	NO	FALSE	treated	noTNFi	NO	NO	YES	1	4.1	2.9161	36.05	24.34	2.1273	2.30	1.0	2	0.0000	7.0	8.7228	68.6858
rSpA	MALE	FALSE	YES	NO	FALSE	treated	noTNFi	NO	NO	YES	1	4.1	2.9208	36.08	24.34	2.1273	2.30	1.0	2	0.0000	7.0	8.7858	68.6858
rSpA	MALE	FALSE	YES	NO	FALSE	treated	noTNFi	NO	NO	YES	1	4.1	2.9312	36.16	24.34	2.1273	2.30	1.0	2	0.0000	7.0	8.8405	68.6858
rSpA	MALE	FALSE	YES	NO	FALSE	treated	noTNFi	NO	NO	YES	1	4.2	2.9344	36.17	24.38	2.1287	2.30	1.0	2	0.0000	7.0	8.8624	68.6858
rSpA	MALE	FALSE	YES	NO	FALSE	treated	noTNFi	NO	NO	YES	1	4.2	2.9555	36.28	24.38	2.1328	2.40	1.0	2	0.0000	7.0	9.0075	68.6858
rSpA	MALE	FALSE	YES	NO	FALSE	treated	noTNFi	NO	NO	YES	1	4.2	2.9586	36.31	24.38	2.1355	2.40	1.0	2	0.0000	7.0	9.0267	69.0052
rSpA	MALE	FALSE	YES	NO	FALSE	treated	noTNFi	NO	NO	YES	1	4.2	2.9612	36.34	24.39	2.1355	2.40	1.0	2	0.0000	7.0	9.0404	69.0052
rSpA	MALE	FALSE	YES	NO	FALSE	treated	noTNFi	NO	NO	YES	1	4.2	2.9672	36.45	24.39	2.1355	2.50	1.0	2	0.0000	7.0	9.0732	69.0052
rSpA	MALE	FALSE	YES	NO	FALSE	treated	noTNFi	NO	NO	YES	1	4.2	2.9744	36.47	24.42	2.1383	2.50	1.0	2	0.0000	7.0	9.0787	69.0052
rSpA	MALE	FALSE	YES	NO	FALSE	treated	noTNFi	NO	NO	YES	1	4.3	2.9844	36.50	24.42	2.1410	2.50	1.3	2	0.0000	7.0	9.1170	69.0052
rSpA	MALE	FALSE	YES	NO	FALSE	treated	noTNFi	NO	NO	YES	1	4.3	2.9872	36.52	24.44	2.1410	2.50	1.3	2	0.0000	7.0	9.1636	69.0052
rSpA	MALE	FALSE	YES	NO	FALSE	treated	noTNFi	NO	NO	YES	1	4.3	2.9992	36.65	24.44	2.1465	2.50	1.3	2	0.0000	7.0	9.1636	69.0052
rSpA	MALE	FALSE	YES	NO	FALSE	treated	noTNFi	NO	NO	YES	1	4.3	3.0041	36.85	24.45	2.1485	2.50	1.3	2	0.0000	7.0	9.1691	69.0052
rSpA	MALE	FALSE	YES	NO	FALSE	treated	noTNFi	NO	NO	YES	1	4.4	3.0112	37.02	24.51	2.1492	2.50	1.3	2	0.0000	8.0	9.1828	69.0052
rSpA	MALE	FALSE	YES	NO	FALSE	treated	noTNFi	NO	NO	YES	1	4.4	3.0144	37.02	24.51	2.1492	2.50	1.3	2	0.0000	8.0	9.1882	69.0052
rSpA	MALE	FALSE	YES	NO	FALSE	treated	noTNFi	NO	NO	YES	1	4.4	3.0233	37.05	24.57	2.1492	2.50	1.3	2	0.0000	8.0	9.2402	69.0052
rSpA	MALE	FALSE	YES	NO	FALSE	treated	noTNFi	NO	NO	YES	1	4.4	3.0244	37.06	24.57	2.1492	2.50	2.0	2	0.0000	8.0	9.2813	69.0052
rSpA	MALE	FALSE	YES	NO	FALSE	treated	noTNFi	NO	NO	YES	1	4.4	3.0244	37.07	24.57	2.1520	2.50	2.0	2	0.0000	8.0	9.2895	69.0052
rSpA	MALE	FALSE	YES	NO	FALSE	treated	noTNFi	NO	NO	YES	1	4.5	3.0255	37.10	24.61	2.1533	2.50	2.0	2	0.0000	8.0	9.3196	69.0052
rSpA	MALE	FALSE	YES	NO	FALSE	treated	noTNFi	NO	NO	YES	1	4.5	3.0344	37.16	24.62	2.1547	2.60	2.0	2	0.0000	8.0	9.3662	69.0052
rSpA	MALE	FALSE	YES	NO	FALSE	treated	noTNFi	NO	NO	YES	1	4.6	3.0355	37.17	24.62	2.1574	2.60	2.0	2	0.0000	8.0	9.3881	69.0052
rSpA	MALE	FALSE	YES	NO	FALSE	treated	noTNFi	NO	NO	YES	1	4.6	3.0486	37.18	24.64	2.1602	2.60	2.0	2	0.0000	8.0	9.4155	69.0052
rSpA	MALE	FALSE	YES	NO	FALSE	treated	noTNFi	NO	NO	YES	1	4.6	3.0572	37.23	24.68	2.1656	2.60	2.0	2	0.0000	8.0	9.4949	69.0052
rSpA	MALE	FALSE	YES	NO	FALSE	treated	noTNFi	NO	NO	YES	1	4.6	3.0586	37.27	24.68	2.1684	2.60	2.0	2	0.0000	8.0	9.5195	69.0052
rSpA	MALE	FALSE	YES	NO	FALSE	treated	noTNFi	NO	NO	YES	1	4.6	3.0677	37.32	24.76	2.1711	2.60	2.0	2	0.0000	8.0	9.5688	69.0052
rSpA	MALE	FALSE	YES	NO	FALSE	treated	noTNFi	NO	NO	YES	1	4.6	3.0696	37.33	24.76	2.1720	2.60	2.0	2	0.0000	8.0	9.5852	69.0052
rSpA	MALE	FALSE	YES	NO	FALSE	treated	noTNFi	NO	NO	YES	1	4.7	3.0744	37.35	24.77	2.1766	2.60	2.0	2	0.0000	8.0	9.7221	69.0052
rSpA	MALE	FALSE	YES	NO	FALSE	treated	noTNFi	NO	NO	YES	1	4.7	3.0772	37.37	24.77	2.1766	2.60	2.0	2	0.0000	8.0	9.7495	69.0052
rSpA	MALE	FALSE	YES	NO	FALSE	treated	noTNFi	NO	NO	YES	1	4.7	3.0772	37.38	24.80	2.1766	2.60	2.0	2	0.0000	8.0	9.7687	69.0052
rSpA	MALE	FALSE	YES	NO	FALSE	treated	noTNFi	NO	NO	YES	1	4.7	3.0792	37.38	24.80	2.1784	2.70	2.0	2	0.0000	8.0	9.8015	69.0052
rSpA	MALE	FALSE	YES	NO	FALSE	treated	noTNFi	NO	NO	YES	1	4.7	3.0875	37.39	24.82	2.1848	2.70	2.0	2	0.0000	8.0	9.8316	69.0052
rSpA	MALE	FALSE	YES	NO	FALSE	treated	noTNFi	NO	NO	YES	1	4.7	3.0912	37.40	24.84	2.1875	2.70	2.0	2	0.0000	8.0	9.8344	69.0052
rSpA	MALE	FALSE	YES	NO	FALSE	treated	noTNFi	NO	NO	YES	1	4.7	3.1207	37.42	24.86	2.1875	2.70	2.0	2	0.0000	8.0	9.9959	69.0052
rSpA	MALE	FALSE	YES	NO	FALSE	treated	noTNFi	NO	NO	YES	1	4.7	3.1307	37.47	24.88	2.1903	2.70	2.0	2	0.0000	8.0	10.0096	69.0052
rSpA	MALE	FALSE	YES	NO	FALSE	treated	noTNFi	NO	NO	YES	1	4.7	3.1308	37.52	24.88	2.1903	2.70	2.0	2	0.0000	8.0	10.0890	69.0052
rSpA	MALE	FALSE	YES	NO	FALSE	treated	noTNFi	NO	NO	YES	1	4.7	3.1372	37.68	24.90	2.1930	2.80	2.0	2	0.0000	8.0	10.1246	69.0052
rSpA	MALE	FALSE	YES	NO	FALSE	treated	noTNFi	NO	NO	YES	1	4.8	3.1461	37.68	24.91	2.2003	2.80	2.0	2	0.0000	8.0	10.1848	69.0052
rSpA	MALE	FALSE	YES	NO	FALSE	treated	noTNFi	NO	NO	YES	1	4.8	3.1472	37.78	24.97	2.2012	2.80	2.0	2	0.0000	8.0	10.2067	69.0052
rSpA	MALE	FALSE	YES	NO	FALSE	treated	noTNFi	NO	NO	YES	1	4.8	3.1544	37.82	25.00	2.2012	2.80	2.0	2	0.5000	8.0	10.2615	69.0052
rSpA	MALE	FALSE	YES	NO	FALSE	treated	noTNFi	NO	NO	YES	1	4.8	3.1572	37.84	25.01	2.2040	2.80	2.0	2	0.5000	8.0	10.2752	69.0052
rSpA	MALE	FALSE	YES	NO	FALSE	treated	noTNFi	NO	NO	YES	1	4.9	3.1686	37.87	25.04	2.2067	2.80	2.0	2	0.5000	8.0	10.2779	69.0052
rSpA	MALE	FALSE	YES	NO	FALSE	treated	noTNFi	NO	NO	YES	1	4.9	3.1781	37.89	25.04	2.2067	2.80	2.0	2	0.5000	8.0	10.2806	69.0052
rSpA	MALE	FALSE	YES	NO	FALSE	treated	noTNFi	NO	NO	YES	1	4.9	3.1844	37.89	25.06	2.2149	2.80	2.0	2	0.5000	8.0	10.2971	69.0052
rSpA	MALE	FALSE	YES	NO	FALSE	treated	noTNFi	NO	NO	YES	1	4.9	3.1872	37.94	25.06	2.2149	2.80	2.0	2	0.5000	8.0	10.3491	69.0052
rSpA	MALE	FALSE	YES	NO	FALSE	treated	noTNFi	NO	NO	YES	1	4.9	3.1900	37.95	25.08	2.2149	2.80	2.0	2	0.5000	8.0	10.3874	69.0052
rSpA	MALE	FALSE	YES	NO	FALSE	treated	noTNFi	NO	NO	YES	1	4.9	3.1941	37.97	25.14	2.2177	2.90	2.0	2	0.5000	8.0	10.3984	69.0052
rSpA	MALE	FALSE	YES	NO	FALSE	treated	noTNFi	NO	NO	YES	1	4.9	3.1972	38.06	25.16	2.2231	2.90	2.0	2	0.5000	8.0	10.4038	69.0052
rSpA	MALE	FALSE	YES	NO	FALSE	treated	noTNFi	NO	NO	YES	1	4.9	3.2044	38.09	25.16	2.2231	2.90	2.0	2	0.5000	8.0	10.4120	69.0052
rSpA	MALE	FALSE	YES	NO	FALSE	treated	noTNFi	NO	NO	YES	1	5.0	3.2077	38.24	25.18	2.2259	2.90	2.0	2	0.5000	8.0	10.4860	69.0052
rSpA	MALE	FALSE	YES	NO	FALSE	treated	noTNFi	NO	NO	YES	1	5.0	3.2107	38.24	25.18	2.2259	2.90	2.0	2	0.5000	8.0	10.5024	71.3210
rSpA	MALE	FALSE	YES	NO	FALSE	treated	noTNFi	NO	NO	YES	1	5.0	3.2133	38.26	25.21	2.2259	3.00	2.0	2	0.5000	8.0	10.5188	71.3210
rSpA	MALE	FALSE	YES	NO	FALSE	treated	noTNFi	NO	NO	YES	1	5.0	3.2227	38.29	25.25	2.2286	3.00	2.0	2	0.5000	8.0	10.5243	71.3210
rSpA	MALE	FALSE	YES	NO	FALSE	treated	noTNFi	NO	NO	YES	1	5.0	3.2244	38.33	25.28	2.2286	3.00	2.0	2	0.5000	8.0	10.5298	71.3210
rSpA	MALE	FALSE	YES	NO	FALSE	treated	noTNFi	NO	NO	YES	1	5.0	3.2261	38.34	25.34	2.2409	3.00	2.0	2	0.5000	8.0	10.5435	71.3210
rSpA	MALE	FALSE	YES	NO	FALSE	treated	noTNFi	NO	NO	YES	1	5.0	3.2272	38.42	25.35	2.2450	3.00	2.0	2	0.5000	8.0	10.5626	71.3210
rSpA	MALE	FALSE	YES	NO	FALSE	treated	noTNFi	NO	NO	YES	1	5.0	3.2381	38.43	25.35	2.2464	3.00	2.0	2	0.5000	8.0	10.5955	71.3210
rSpA	MALE	FALSE	YES	NO	FALSE	treated	noTNFi	NO	NO	YES	1	5.0	3.2592	38.44	25.38	2.2478	3.10	2.0	2	0.5000	8.0	10.5982	71.3210
rSpA	MALE	FALSE	YES	NO	FALSE	treated	noTNFi	NO	NO	YES	1	5.0	3.2644	38.45	25.40	2.2478	3.10	2.0	2	0.5000	8.0	10.6092	71.3210
rSpA	MALE	FALSE	YES	NO	FALSE	treated	noTNFi	NO	NO	YES	1	5.0	3.2661	38.45	25.50	2.2478	3.10	2.0	2	0.5000	8.0	10.6311	71.3210
rSpA	MALE	FALSE	YES	NO	FALSE	treated	noTNFi	NO	NO	YES	1	5.0	3.2672	38.56	25.51	2.2478	3.10	2.0	2	0.5000	8.0	10.6913	71.3210
rSpA	MALE	FALSE	YES	NO	FALSE	treated	noTNFi	YES	NO	YES	1	5.1	3.2681	38.69	25.53	2.2505	3.10	2.0	2	0.5000	8.0	10.7214	71.3210
rSpA	MALE	FALSE	YES	NO	FALSE	treated	noTNFi	YES	NO	YES	1	5.1	3.2692	38.72	25.56	2.2578	3.11	2.0	2	0.5000	8.0	10.7707	71.3210
rSpA	MALE	FALSE	YES	NO	FALSE	treated	noTNFi	YES	NO	YES	1	5.1	3.2712	38.73	25.59	2.2601	3.20	2.0	2	0.5000	8.0	10.8172	71.3210
rSpA	MALE	FALSE	YES	NO	FALSE	treated	noTNFi	YES	NO	YES	1	5.1	3.2749	38.77	25.59	2.2615	3.20	2.0	2	0.5000	8.0	10.8419	75.2795
rSpA	MALE	FALSE	YES	NO	FALSE	treated	noTNFi	YES	NO	YES	1	5.1	3.2812	38.82	25.61	2.2624	3.20	2.0	2	0.5000	8.0	10.9158	75.2795
rSpA	MALE	FALSE	YES	NO	FALSE	treated	noTNFi	YES	NO	YES	1	5.1	3.2858	38.84	25.62	2.2628	3.20	2.0	2	0.5000	8.0	11.0089	75.2795
rSpA	MALE	FALSE	YES	YES	FALSE	treated	noTNFi	YES	NO	YES	1	5.1	3.3012	38.85	25.64	2.2642	3.20	2.0	2	0.5455	8.0	11.0171	75.2795
rSpA	MALE	FALSE	YES	YES	FALSE	treated	noTNFi	YES	NO	YES	1	5.1	3.3044	38.87	25.64	2.2642	3.20	2.0	2	0.5455	8.0	11.0500	75.2795
rSpA	MALE	FALSE	YES	YES	FALSE	treated	noTNFi	YES	NO	YES	1	5.2	3.3072	38.89	25.64	2.2683	3.20	2.0	2	0.5455	8.0	11.0554	75.2795
rSpA	MALE	FALSE	YES	YES	FALSE	treated	noTNFi	YES	NO	YES	1	5.2	3.3077	38.90	25.65	2.2724	3.30	2.0	2	0.6000	8.0	11.0582	75.2795
rSpA	MALE	FALSE	YES	YES	FALSE	treated	noTNFi	YES	NO	YES	1	5.2	3.3081	38.91	25.69	2.2724	3.30	2.0	2	0.6000	8.0	11.1047	75.2795
rSpA	MALE	FALSE	YES	YES	FALSE	treated	noTNFi	YES	NO	YES	1	5.2	3.3092	38.98	25.73	2.2738	3.30	2.0	2	0.6000	8.0	11.1157	75.2795
rSpA	MALE	FALSE	YES	YES	FALSE	treated	noTNFi	YES	NO	YES	1	5.2	3.3144	38.99	25.73	2.2779	3.30	2.0	2	0.6000	8.0	11.1266	75.2795
rSpA	MALE	FALSE	YES	YES	FALSE	treated	noTNFi	YES	NO	YES	1	5.2	3.3333	39.15	25.77	2.2779	3.40	2.0	2	0.6000	8.0	11.1622	75.2795
rSpA	MALE	FALSE	YES	YES	FALSE	treated	noTNFi	YES	NO	YES	1	5.2	3.3344	39.19	25.78	2.2806	3.40	2.0	2	0.6000	8.0	11.2060	75.2795
rSpA	MALE	FALSE	YES	YES	FALSE	treated	noTNFi	YES	NO	YES	1	5.2	3.3372	39.26	25.88	2.2806	3.40	2.0	2	0.9250	8.0	11.2717	75.2795
rSpA	MALE	FALSE	YES	YES	FALSE	treated	noTNFi	YES	NO	YES	1	5.2	3.3408	39.35	25.90	2.2834	3.40	2.0	2	1.0000	8.0	11.3429	75.2795
rSpA	MALE	FALSE	YES	YES	FALSE	treated	noTNFi	YES	NO	YES	1	5.2	3.3455	39.45	25.90	2.2861	3.40	2.0	2	1.0000	8.0	11.4114	75.2795
rSpA	MALE	FALSE	YES	YES	FALSE	treated	noTNFi	YES	NO	YES	1	5.3	3.3455	39.60	25.90	2.2861	3.40	2.0	2	1.0000	8.0	11.4196	75.2795
rSpA	MALE	FALSE	YES	YES	FALSE	treated	noTNFi	YES	NO	YES	1	5.3	3.3472	39.66	25.91	2.2861	3.40	2.0	2	1.0000	8.0	11.4333	75.2795
rSpA	MALE	FALSE	YES	YES	FALSE	treated	noTNFi	YES	NO	YES	1	5.3	3.3528	39.75	25.95	2.2916	3.40	2.0	2	1.0000	8.0	11.4634	75.2795
rSpA	MALE	FALSE	YES	YES	FALSE	treated	noTNFi	YES	NO	YES	1	5.3	3.3635	40.01	25.95	2.2943	3.44	2.0	2	1.0000	8.0	11.4853	75.2795
rSpA	MALE	FALSE	YES	YES	FALSE	treated	noTNFi	YES	NO	YES	1	5.3	3.3677	40.07	25.96	2.3149	3.50	2.0	2	1.0000	8.0	11.5072	75.2795
rSpA	MALE	FALSE	YES	YES	FALSE	treated	noTNFi	YES	NO	YES	1	5.3	3.3727	40.17	25.99	2.3153	3.50	2.0	2	1.0000	8.0	11.5127	75.2795
rSpA	MALE	FALSE	YES	YES	FALSE	treated	noTNFi	YES	NO	YES	1	5.3	3.3861	40.19	25.99	2.3162	3.50	2.0	2	1.0000	8.0	11.6249	75.2795
rSpA	MALE	FALSE	YES	YES	FALSE	treated	noTNFi	YES	NO	YES	1	5.4	3.3892	40.19	26.06	2.3162	3.50	2.0	2	1.0000	8.0	11.6687	75.2795
rSpA	MALE	FALSE	YES	YES	FALSE	treated	noTNFi	YES	NO	YES	1	5.4	3.3992	40.21	26.09	2.3162	3.50	2.0	2	1.0000	9.0	11.6742	75.2795
rSpA	MALE	FALSE	YES	YES	FALSE	treated	noTNFi	YES	NO	YES	1	5.4	3.4144	40.34	26.12	2.3244	3.50	2.0	2	1.0000	9.0	11.6742	75.2795
rSpA	MALE	FALSE	YES	YES	FALSE	treated	noTNFi	YES	NO	YES	1	5.4	3.4241	40.34	26.12	2.3299	3.60	2.0	2	1.0000	9.0	11.7426	75.2795
rSpA	MALE	FALSE	YES	YES	FALSE	treated	noTNFi	YES	NO	YES	1	5.4	3.4269	40.36	26.13	2.3317	3.60	2.0	2	1.0000	9.0	11.7536	75.2795
rSpA	MALE	FALSE	YES	YES	FALSE	treated	noTNFi	YES	NO	YES	1	5.4	3.4272	40.40	26.20	2.3326	3.60	2.0	2	1.0000	9.0	11.8138	75.2795
rSpA	MALE	FALSE	YES	YES	FALSE	treated	noTNFi	YES	NO	YES	1	5.4	3.4344	40.54	26.22	2.3409	3.60	2.0	2	1.0000	9.0	11.8604	75.2795
rSpA	MALE	FALSE	YES	YES	FALSE	treated	noTNFi	YES	NO	YES	1	5.4	3.4407	40.58	26.23	2.3409	3.60	2.0	2	1.0000	9.0	11.8850	75.2795
rSpA	MALE	FALSE	YES	YES	FALSE	treated	noTNFi	YES	NO	YES	1	5.4	3.4507	40.63	26.26	2.3422	3.60	2.0	2	1.0000	9.0	11.9370	75.6674
rSpA	MALE	FALSE	YES	YES	FALSE	treated	noTNFi	YES	NO	YES	1	5.4	3.4508	40.67	26.26	2.3436	3.67	2.0	2	1.0000	9.0	11.9699	75.6674
rSpA	MALE	FALSE	YES	YES	FALSE	treated	noTNFi	YES	NO	YES	1	5.4	3.4572	40.71	26.30	2.3436	3.70	2.0	2	1.0000	9.0	11.9726	77.9147
rSpA	MALE	FALSE	YES	YES	FALSE	treated	noTNFi	YES	NO	YES	1	5.4	3.4727	40.73	26.40	2.3436	3.70	2.0	2	1.0000	9.0	11.9918	77.9147
rSpA	MALE	FALSE	YES	YES	FALSE	treated	noTNFi	YES	NO	YES	1	5.4	3.4978	40.75	26.40	2.3573	3.70	2.0	2	1.0000	9.0	11.9945	77.9147
rSpA	MALE	FALSE	YES	YES	FALSE	treated	noTNFi	YES	NO	YES	1	5.5	3.5012	40.80	26.42	2.3573	3.70	2.0	2	1.0000	9.0	11.9973	77.9147
rSpA	MALE	FALSE	YES	YES	FALSE	treated	noTNFi	YES	NO	YES	1	5.5	3.5072	40.86	26.44	2.3600	3.80	2.0	2	1.0000	9.0	12.0301	77.9147
rSpA	MALE	FALSE	YES	YES	FALSE	treated	noTNFi	YES	NO	YES	1	5.5	3.5108	40.86	26.45	2.3600	3.80	2.0	2	1.0000	10.0	12.1533	77.9147
rSpA	MALE	FALSE	YES	YES	FALSE	treated	noTNFi	YES	NO	YES	1	5.5	3.5235	41.11	26.45	2.3655	3.80	2.0	2	1.0000	10.0	12.1670	77.9147
rSpA	MALE	FALSE	YES	YES	FALSE	treated	noTNFi	YES	NO	YES	1	5.5	3.5344	41.11	26.50	2.3728	3.80	2.0	2	1.0000	10.0	12.1807	77.9147
rSpA	MALE	FALSE	YES	YES	FALSE	treated	noTNFi	YES	NO	YES	1	5.5	3.5443	41.16	26.53	2.3874	3.80	2.0	2	1.0000	10.0	12.2327	77.9147
rSpA	MALE	FALSE	YES	YES	FALSE	treated	noTNFi	YES	NO	YES	1	5.6	3.5461	41.23	26.56	2.3929	3.90	2.0	2	1.0000	10.0	12.3696	77.9147
rSpA	MALE	FALSE	YES	YES	FALSE	treated	noTNFi	YES	NO	YES	1	5.6	3.5572	41.26	26.58	2.3949	3.90	2.0	2	1.0000	10.0	12.4107	77.9147
rSpA	MALE	FALSE	YES	YES	FALSE	treated	noTNFi	YES	NO	YES	1	5.6	3.5641	41.33	26.61	2.3956	3.90	2.0	2	1.0000	10.0	12.4490	77.9147
rSpA	MALE	FALSE	YES	YES	FALSE	treated	noTNFi	YES	NO	YES	1	5.6	3.5672	41.37	26.61	2.3965	3.90	2.0	2	1.0000	10.0	12.5585	77.9147
rSpA	MALE	FALSE	YES	YES	FALSE	treated	noTNFi	YES	NO	YES	1	5.6	3.5755	41.44	26.62	2.3970	4.00	2.0	2	1.0000	10.0	12.6078	77.9147
rSpA	MALE	FALSE	YES	YES	FALSE	treated	noTNFi	YES	NO	YES	1	5.6	3.5772	41.48	26.67	2.3984	4.00	2.5	2	1.0000	10.0	12.6215	77.9147
rSpA	MALE	FALSE	YES	YES	FALSE	treated	noTNFi	YES	NO	YES	1	5.6	3.5872	41.49	26.72	2.4020	4.00	2.5	2	1.0000	10.0	12.6379	77.9147
rSpA	MALE	FALSE	YES	YES	FALSE	treated	noTNFi	YES	NO	YES	1	5.6	3.5912	41.54	26.73	2.4134	4.00	2.5	2	1.0000	10.0	12.6489	77.9147
rSpA	MALE	FALSE	YES	YES	FALSE	treated	noTNFi	YES	NO	YES	1	5.6	3.5975	41.55	26.78	2.4148	4.00	2.5	2	1.0000	10.0	12.7639	77.9147
rSpA	MALE	FALSE	YES	YES	FALSE	treated	noTNFi	YES	NO	YES	1	5.7	3.6012	41.61	26.81	2.4175	4.00	2.5	2	1.0000	10.0	12.7693	77.9147
rSpA	MALE	FALSE	YES	YES	FALSE	treated	noTNFi	YES	NO	YES	1	5.7	3.6077	41.73	26.83	2.4216	4.10	2.5	2	1.0000	10.0	12.7693	77.9147
rSpA	MALE	FALSE	YES	YES	FALSE	treated	noTNFi	YES	YES	YES	1	5.7	3.6192	41.75	26.84	2.4367	4.20	3.0	2	1.0000	10.0	12.9008	77.9147
rSpA	MALE	FALSE	YES	YES	FALSE	treated	noTNFi	YES	YES	YES	1	5.7	3.6227	41.75	26.85	2.4394	4.20	3.0	2	1.0000	10.0	12.9500	77.9147
rSpA	MALE	FALSE	YES	YES	FALSE	treated	noTNFi	YES	YES	YES	1	5.7	3.6272	41.88	26.87	2.4449	4.20	3.0	2	1.0000	10.0	12.9528	77.9147
rSpA	MALE	FALSE	YES	YES	FALSE	treated	noTNFi	YES	YES	YES	1	5.7	3.6281	41.95	26.87	2.4476	4.20	3.0	2	1.0000	10.0	13.0951	77.9147
rSpA	MALE	FALSE	YES	YES	FALSE	treated	noTNFi	YES	YES	YES	1	5.7	3.6292	42.00	26.88	2.4522	4.20	3.0	2	1.0000	10.0	13.1116	77.9147
rSpA	MALE	FALSE	YES	YES	FALSE	treated	noTNFi	YES	YES	YES	1	5.8	3.6377	42.02	26.93	2.4531	4.20	3.0	2	1.0000	10.0	13.1143	77.9147
rSpA	MALE	FALSE	YES	YES	FALSE	treated	noTNFi	YES	YES	YES	1	5.8	3.6478	42.15	26.99	2.4531	4.30	3.0	2	1.0000	10.0	13.1992	77.9147
rSpA	MALE	FALSE	YES	YES	FALSE	treated	noTNFi	YES	YES	YES	1	5.8	3.6592	42.18	26.99	2.4531	4.30	3.0	2	1.0000	10.0	13.2019	77.9147
rSpA	MALE	FALSE	YES	YES	FALSE	treated	noTNFi	YES	YES	YES	1	5.8	3.6641	42.20	27.01	2.4559	4.30	3.0	2	1.0000	11.0	13.2731	77.9147
rSpA	MALE	FALSE	YES	YES	FALSE	treated	noTNFi	YES	YES	YES	1	5.8	3.6644	42.29	27.01	2.4568	4.30	3.0	2	1.0909	11.0	13.3087	77.9147
rSpA	MALE	FALSE	YES	YES	FALSE	treated	noTNFi	YES	YES	YES	1	5.8	3.6744	42.32	27.04	2.4577	4.30	3.0	2	1.0909	11.0	13.3498	77.9147
rSpA	MALE	FALSE	YES	YES	FALSE	treated	noTNFi	YES	YES	YES	1	5.9	3.6772	42.37	27.06	2.4595	4.30	3.0	2	1.0909	11.0	13.3881	77.9147
rSpA	MALE	FALSE	YES	YES	FALSE	treated	noTNFi	YES	YES	YES	1	5.9	3.6778	42.46	27.08	2.4668	4.30	3.0	2	1.0909	11.0	13.3990	77.9147
rSpA	MALE	FALSE	YES	YES	FALSE	treated	noTNFi	YES	YES	YES	1	5.9	3.6972	42.48	27.08	2.4695	4.40	3.0	2	1.2000	11.0	13.4045	77.9147
rSpA	MALE	FALSE	YES	YES	FALSE	treated	noTNFi	YES	YES	YES	1	5.9	3.6986	42.49	27.10	2.4695	4.40	3.0	2	1.2000	11.0	13.5934	77.9147
rSpA	MALE	FALSE	YES	YES	FALSE	treated	noTNFi	YES	YES	YES	1	5.9	3.7092	42.55	27.12	2.4750	4.40	3.0	2	1.2000	11.0	13.5962	77.9147
rSpA	MALE	FALSE	YES	YES	FALSE	treated	noTNFi	YES	YES	YES	1	5.9	3.7212	42.69	27.13	2.4805	4.40	3.0	2	1.2000	11.0	13.6400	77.9147
rSpA	MALE	FALSE	YES	YES	FALSE	treated	noTNFi	YES	YES	YES	1	5.9	3.7244	42.70	27.14	2.4887	4.40	3.0	2	1.2000	11.0	13.6564	77.9147
rSpA	MALE	FALSE	YES	YES	FALSE	treated	noTNFi	YES	YES	YES	1	6.0	3.7398	42.71	27.15	2.4887	4.50	3.0	2	1.2000	11.0	13.6674	77.9147
rSpA	MALE	FALSE	YES	YES	FALSE	treated	noTNFi	YES	YES	YES	1	6.0	3.7408	42.74	27.15	2.4887	4.50	3.0	2	1.5000	11.0	13.6865	77.9147
rSpA	MALE	FALSE	YES	YES	FALSE	treated	noTNFi	YES	YES	YES	1	6.0	3.7444	42.80	27.17	2.4887	4.50	3.0	2	1.5000	11.0	13.7002	77.9147
rSpA	MALE	FALSE	YES	YES	FALSE	treated	noTNFi	YES	YES	YES	1	6.0	3.7458	42.81	27.18	2.4914	4.60	3.0	2	1.5000	11.0	13.8754	77.9147
rSpA	MALE	FALSE	YES	YES	FALSE	treated	noTNFi	YES	YES	YES	1	6.0	3.7461	42.81	27.28	2.4928	4.60	3.0	2	1.5000	11.0	13.8946	77.9147
rSpA	MALE	FALSE	YES	YES	FALSE	treated	noTNFi	YES	YES	YES	1	6.0	3.7475	42.90	27.34	2.4942	4.60	3.0	2	1.5000	11.0	13.9548	77.9147
rSpA	MALE	FALSE	YES	YES	FALSE	treated	noTNFi	YES	YES	YES	1	6.0	3.7544	42.92	27.36	2.4942	4.60	3.0	2	1.5000	11.0	13.9685	77.9147
rSpA	MALE	FALSE	YES	YES	FALSE	treated	noTNFi	YES	YES	YES	1	6.1	3.7544	42.93	27.38	2.4969	4.60	3.0	3	1.5000	12.0	14.0972	77.9147
rSpA	MALE	FALSE	YES	YES	FALSE	treated	noTNFi	YES	YES	YES	1	6.1	3.7572	42.93	27.44	2.5079	4.60	3.0	3	1.5000	12.0	14.2067	77.9147
rSpA	MALE	FALSE	YES	YES	FALSE	treated	noTNFi	YES	YES	YES	1	6.1	3.7612	42.96	27.45	2.5106	4.70	3.0	3	1.5000	12.0	14.2259	77.9147
rSpA	MALE	FALSE	YES	YES	FALSE	treated	noTNFi	YES	YES	YES	1	6.1	3.7707	42.99	27.46	2.5257	4.70	3.0	3	1.5000	12.0	14.3628	77.9147
rSpA	MALE	FALSE	YES	YES	FALSE	treated	noTNFi	YES	YES	YES	1	6.2	3.7727	43.01	27.46	2.5257	4.70	3.0	3	1.5000	12.0	14.6749	77.9147
rSpA	MALE	FALSE	YES	YES	FALSE	treated	noTNFi	YES	YES	YES	1	6.2	3.7755	43.03	27.47	2.5298	4.70	3.0	3	1.5000	12.0	14.7269	77.9147
rSpA	MALE	FALSE	YES	YES	FALSE	treated	noTNFi	YES	YES	YES	1	6.2	3.7786	43.08	27.58	2.5325	4.80	3.0	3	1.5000	12.0	14.7570	77.9147
rSpA	MALE	FALSE	YES	YES	FALSE	treated	noTNFi	YES	YES	YES	1	6.2	3.7808	43.12	27.63	2.5362	4.80	3.0	3	1.5455	12.0	14.7844	77.9147
rSpA	MALE	FALSE	YES	YES	FALSE	treated	noTNFi	YES	YES	YES	1	6.2	3.7855	43.12	27.64	2.5435	4.90	3.0	3	1.6000	12.0	14.8008	77.9147
rSpA	MALE	FALSE	YES	YES	FALSE	treated	noTNFi	YES	YES	YES	1	6.3	3.8044	43.16	27.64	2.5489	4.90	3.0	3	1.6364	12.0	14.8775	77.9147
rSpA	MALE	FALSE	YES	YES	FALSE	treated	noTNFi	YES	YES	YES	1	6.3	3.8044	43.17	27.64	2.5517	4.90	3.0	3	1.7000	12.0	14.8802	77.9147
rSpA	MALE	FALSE	YES	YES	FALSE	treated	noTNFi	YES	YES	YES	1	6.3	3.8072	43.18	27.70	2.5626	4.90	3.0	3	2.0000	13.0	14.9377	77.9147
rSpA	MALE	FALSE	YES	YES	FALSE	treated	noTNFi	YES	YES	YES	1	6.3	3.8135	43.22	27.73	2.5635	5.00	3.0	3	2.0000	13.0	14.9405	77.9147
rSpA	MALE	FALSE	YES	YES	FALSE	treated	noTNFi	YES	YES	YES	1	6.3	3.8181	43.27	27.73	2.5681	5.00	3.0	3	2.0000	13.0	14.9405	77.9147
rSpA	MALE	FALSE	YES	YES	FALSE	treated	noTNFi	YES	YES	YES	1	6.3	3.8255	43.43	27.73	2.5777	5.00	3.0	3	2.0000	13.0	14.9733	77.9147
rSpA	MALE	FALSE	YES	YES	FALSE	treated	noTNFi	YES	YES	YES	1	6.4	3.8255	43.53	27.76	2.5777	5.00	3.0	3	2.0000	13.0	15.0034	77.9147
rSpA	MALE	FALSE	YES	YES	FALSE	treated	noTNFi	YES	YES	YES	1	6.4	3.8286	43.57	27.78	2.5832	5.10	3.0	3	2.0000	13.0	15.0390	77.9147
rSpA	MALE	FALSE	YES	YES	FALSE	treated	noTNFi	YES	YES	YES	1	6.4	3.8307	43.57	27.78	2.5982	5.10	3.0	3	2.0000	13.0	15.0418	77.9147
rSpA	MALE	FALSE	YES	YES	FALSE	treated	noTNFi	YES	YES	YES	1	6.4	3.8408	43.58	27.78	2.5982	5.10	3.0	3	2.0000	13.0	15.0992	77.9147
rSpA	MALE	FALSE	YES	YES	FALSE	treated	noTNFi	YES	YES	YES	1	6.4	3.8417	43.63	27.78	2.5991	5.20	3.0	3	2.0000	14.0	15.1157	77.9147
rSpA	MALE	FALSE	YES	YES	FALSE	treated	noTNFi	YES	YES	YES	1	6.4	3.8555	43.66	27.82	2.5996	5.20	3.0	3	2.0000	14.0	15.1869	77.9147
rSpA	MALE	FALSE	YES	YES	FALSE	treated	noTNFi	YES	YES	YES	1	6.4	3.8581	43.67	27.85	2.6037	5.20	3.0	3	2.0000	14.0	15.2115	77.9147
rSpA	MALE	FALSE	YES	YES	FALSE	treated	noTNFi	YES	YES	YES	1	6.5	3.8641	43.67	27.92	2.6064	5.20	3.0	3	2.0000	14.0	15.2334	77.9147
rSpA	MALE	FALSE	YES	YES	FALSE	treated	noTNFi	YES	YES	YES	1	6.5	3.8877	43.70	27.99	2.6201	5.30	3.0	3	2.0000	14.0	15.2827	77.9147
rSpA	MALE	FALSE	YES	YES	FALSE	treated	noTNFi	YES	YES	YES	1	6.5	3.8998	43.75	28.03	2.6290	5.40	3.0	3	2.0000	14.0	15.3128	77.9147
rSpA	MALE	FALSE	YES	YES	FALSE	treated	noTNFi	YES	YES	YES	1	6.5	3.9028	43.78	28.04	2.6338	5.40	3.0	3	2.0000	14.0	15.3484	77.9147
rSpA	MALE	FALSE	YES	YES	FALSE	treated	noTNFi	YES	YES	YES	1	6.5	3.9207	43.79	28.05	2.6366	5.40	3.0	3	2.0000	14.0	15.3511	77.9147
rSpA	MALE	FALSE	YES	YES	FALSE	treated	noTNFi	YES	YES	YES	1	6.5	3.9386	43.86	28.06	2.6420	5.50	3.0	3	2.0000	14.0	15.4031	77.9147
rSpA	MALE	FALSE	YES	YES	FALSE	treated	noTNFi	YES	YES	YES	1	6.5	3.9472	43.95	28.08	2.6420	5.50	3.0	3	2.0000	14.0	15.4168	77.9147
rSpA	MALE	FALSE	YES	YES	FALSE	treated	noTNFi	YES	YES	YES	1	6.5	3.9486	43.96	28.08	2.6448	5.50	3.0	3	2.0000	14.0	15.4251	77.9147
rSpA	MALE	FALSE	YES	YES	FALSE	treated	noTNFi	YES	YES	YES	1	6.5	3.9735	43.98	28.09	2.6530	5.50	3.0	4	2.0000	15.0	15.4415	77.9147
rSpA	MALE	FALSE	YES	YES	FALSE	treated	noTNFi	YES	YES	YES	2	6.5	3.9792	44.26	28.09	2.6612	5.50	3.0	4	2.0000	15.0	15.5099	77.9147
rSpA	MALE	FALSE	YES	YES	FALSE	treated	noTNFi	YES	YES	YES	2	6.6	3.9878	44.30	28.26	2.6639	5.60	3.0	4	2.0000	15.0	15.5537	77.9147
rSpA	MALE	FALSE	YES	YES	FALSE	treated	noTNFi	YES	YES	YES	2	6.6	4.0035	44.32	28.27	2.6639	5.60	3.0	4	2.0000	15.0	15.6468	77.9147
rSpA	MALE	FALSE	YES	YES	FALSE	treated	noTNFi	YES	YES	YES	2	6.6	4.0072	44.42	28.28	2.6680	5.70	3.0	4	2.0000	15.0	15.6715	77.9147
rSpA	MALE	FALSE	YES	YES	FALSE	treated	noTNFi	YES	YES	YES	2	6.6	4.0135	44.44	28.33	2.6694	5.70	3.0	4	2.0000	15.0	15.7481	77.9147
rSpA	MALE	FALSE	YES	YES	FALSE	treated	noTNFi	YES	YES	YES	2	6.7	4.0192	44.56	28.34	2.6831	5.70	3.0	4	2.0000	15.0	15.8850	77.9147
rSpA	MALE	FALSE	YES	YES	FALSE	treated	noTNFi	YES	YES	YES	2	6.7	4.0208	44.60	28.37	2.6858	5.70	3.0	4	2.0000	15.0	16.2519	77.9147
rSpA	MALE	FALSE	YES	YES	FALSE	treated	noTNFi	YES	YES	YES	2	6.7	4.0355	44.64	28.40	2.6872	5.70	3.0	4	2.0000	15.0	16.2738	77.9147
rSpA	MALE	FALSE	YES	YES	FALSE	treated	noTNFi	YES	YES	YES	2	6.7	4.0433	44.66	28.41	2.7023	5.80	3.0	4	2.0000	15.0	16.3806	77.9147
rSpA	MALE	FALSE	YES	YES	FALSE	treated	noTNFi	YES	YES	YES	2	6.7	4.0462	44.68	28.44	2.7050	5.80	3.0	4	2.0000	15.0	16.4079	77.9147
rSpA	MALE	FALSE	YES	YES	FALSE	treated	noTNFi	YES	YES	YES	2	6.7	4.0558	44.70	28.55	2.7105	5.80	3.0	4	2.0000	15.0	16.4216	77.9147
rSpA	MALE	FALSE	YES	YES	FALSE	treated	TNFi	YES	YES	YES	2	6.7	4.0608	44.71	28.58	2.7132	5.80	3.0	4	2.0000	15.0	16.5421	77.9147
rSpA	MALE	FALSE	YES	YES	FALSE	treated	TNFi	YES	YES	YES	2	6.8	4.0681	44.74	28.60	2.7187	5.80	3.0	4	2.0000	16.0	16.6407	77.9147
rSpA	MALE	FALSE	YES	YES	FALSE	treated	TNFi	YES	YES	YES	2	6.8	4.0692	44.79	28.73	2.7187	5.80	3.8	4	2.0000	16.0	16.6407	77.9147
rSpA	MALE	FALSE	YES	YES	FALSE	treated	TNFi	YES	YES	YES	2	6.8	4.0692	44.83	28.73	2.7269	5.90	3.8	4	2.0000	16.0	16.6516	77.9147
rSpA	MALE	FALSE	YES	YES	FALSE	treated	TNFi	YES	YES	YES	2	6.8	4.0992	44.84	28.84	2.7461	5.90	3.8	4	2.0000	16.0	16.6543	77.9147
rSpA	MALE	FALSE	YES	YES	FALSE	treated	TNFi	YES	YES	YES	2	6.8	4.1017	44.87	29.00	2.7502	5.90	4.0	4	2.0000	17.0	16.7283	77.9147
rSpA	MALE	FALSE	YES	YES	FALSE	treated	TNFi	YES	YES	YES	2	6.8	4.1201	44.88	29.04	2.7515	6.00	4.0	4	2.0000	17.0	16.8268	77.9147
rSpA	MALE	FALSE	YES	YES	FALSE	treated	TNFi	YES	YES	YES	2	6.8	4.1243	44.92	29.05	2.7515	6.00	4.0	4	2.0000	17.0	16.8487	77.9147
rSpA	MALE	FALSE	YES	YES	FALSE	treated	TNFi	YES	YES	YES	2	6.8	4.1327	44.94	29.07	2.7534	6.00	4.0	4	2.0909	18.0	16.9144	77.9147
rSpA	MALE	FALSE	YES	YES	FALSE	treated	TNFi	YES	YES	YES	2	6.9	4.1407	44.98	29.07	2.7652	6.10	4.0	4	2.1818	18.0	17.0130	77.9147
rSpA	MALE	FALSE	YES	YES	FALSE	treated	TNFi	YES	YES	YES	2	6.9	4.1407	45.05	29.21	2.7762	6.10	4.0	4	2.1818	18.0	17.0157	77.9147
rSpA	MALE	FALSE	YES	YES	FALSE	treated	TNFi	YES	YES	YES	2	6.9	4.1508	45.06	29.22	2.7789	6.10	4.0	4	2.2000	18.0	17.0267	77.9147
rSpA	MALE	FALSE	YES	YES	FALSE	treated	TNFi	YES	YES	YES	2	6.9	4.1558	45.08	29.28	2.7871	6.10	4.0	4	2.2667	19.0	17.1499	77.9147
rSpA	MALE	FALSE	YES	YES	FALSE	treated	TNFi	YES	YES	YES	2	6.9	4.1633	45.09	29.35	2.7899	6.10	4.0	4	2.4000	19.0	17.2430	77.9147
rSpA	MALE	FALSE	YES	YES	FALSE	treated	TNFi	YES	YES	YES	2	7.0	4.1644	45.16	29.40	2.7926	6.20	4.0	4	2.4000	19.0	17.3032	77.9147
rSpA	MALE	FALSE	YES	YES	FALSE	treated	TNFi	YES	YES	YES	2	7.0	4.1681	45.23	29.40	2.7981	6.30	4.0	4	2.5000	19.0	17.3634	77.9147
rSpA	MALE	FALSE	YES	YES	FALSE	treated	TNFi	YES	YES	YES	2	7.0	4.1908	45.30	29.64	2.8063	6.30	4.0	4	2.5000	19.0	17.4264	77.9147
rSpA	MALE	FALSE	YES	YES	FALSE	treated	TNFi	YES	YES	YES	2	7.0	4.1948	45.34	29.69	2.8090	6.30	4.0	4	2.5000	20.0	17.4319	77.9147
rSpA	MALE	FALSE	YES	YES	FALSE	treated	TNFi	YES	YES	YES	2	7.0	4.1961	45.45	29.74	2.8118	6.30	4.0	4	2.5000	20.0	17.4401	77.9147
rSpA	MALE	FALSE	YES	YES	FALSE	treated	TNFi	YES	YES	YES	2	7.0	4.2007	45.46	29.76	2.8145	6.33	4.0	4	2.5000	20.0	17.4620	77.9147
rSpA	MALE	FALSE	YES	YES	FALSE	treated	TNFi	YES	YES	YES	2	7.1	4.2033	45.56	29.76	2.8214	6.40	4.0	4	2.5000	20.0	17.6126	77.9147
rSpA	MALE	FALSE	YES	YES	FALSE	treated	TNFi	YES	YES	YES	2	7.1	4.2075	45.58	29.76	2.8291	6.40	4.0	4	2.5000	20.0	17.6181	77.9147
rSpA	MALE	FALSE	YES	YES	FALSE	treated	TNFi	YES	YES	YES	2	7.1	4.2212	45.66	29.76	2.8355	6.40	4.0	4	2.6818	20.0	17.6290	77.9147
rSpA	MALE	FALSE	YES	YES	FALSE	treated	TNFi	YES	YES	YES	2	7.1	4.2212	45.68	29.80	2.8364	6.40	4.0	4	2.7000	21.0	17.6564	77.9147
rSpA	MALE	FALSE	YES	YES	FALSE	treated	TNFi	YES	YES	YES	2	7.2	4.2307	45.83	30.00	2.8364	6.40	4.0	4	3.0000	21.0	17.7331	77.9147
rSpA	MALE	FALSE	YES	YES	FALSE	treated	TNFi	YES	YES	YES	2	7.2	4.2421	45.84	30.00	2.8392	6.50	4.0	4	3.0000	21.0	17.7440	77.9147
rSpA	MALE	FALSE	YES	YES	FALSE	treated	TNFi	YES	YES	YES	2	7.2	4.2444	46.01	30.02	2.8474	6.50	4.0	4	3.0000	21.0	17.7577	77.9147
rSpA	MALE	FALSE	YES	YES	FALSE	treated	TNFi	YES	YES	YES	2	7.2	4.2692	46.06	30.06	2.8556	6.50	4.0	4	3.0000	21.0	17.7796	77.9147
rSpA	MALE	FALSE	YES	YES	FALSE	treated	TNFi	YES	YES	YES	2	7.2	4.2696	46.07	30.09	2.8592	6.50	4.0	4	3.0000	21.0	17.7796	77.9147
rSpA	MALE	FALSE	YES	YES	FALSE	treated	TNFi	YES	YES	YES	2	7.2	4.2730	46.19	30.09	2.8638	6.60	4.0	4	3.0000	22.0	17.8042	77.9147
rSpA	MALE	FALSE	YES	YES	FALSE	treated	TNFi	YES	YES	YES	2	7.3	4.3181	46.19	30.10	2.8747	6.60	4.0	4	3.0000	22.0	17.9028	77.9147
rSpA	MALE	FALSE	YES	YES	FALSE	treated	TNFi	YES	YES	YES	2	7.3	4.3280	46.20	30.12	2.8747	6.60	4.0	4	3.0000	22.0	17.9713	77.9147
rSpA	MALE	FALSE	YES	YES	FALSE	treated	TNFi	YES	YES	YES	2	7.4	4.3300	46.32	30.19	2.8802	6.60	4.0	4	3.2000	23.0	18.0096	77.9147
rSpA	MALE	FALSE	YES	YES	FALSE	treated	TNFi	YES	YES	YES	2	7.4	4.3308	46.32	30.25	2.8830	6.60	4.0	4	3.2000	23.0	18.0370	77.9147
rSpA	MALE	FALSE	YES	YES	FALSE	treated	TNFi	YES	YES	YES	2	7.4	4.3398	46.33	30.27	2.8884	6.60	4.0	4	3.2727	23.0	18.0643	77.9147
rSpA	MALE	FALSE	YES	YES	FALSE	treated	TNFi	YES	YES	YES	2	7.4	4.3407	46.39	30.31	2.8966	6.60	5.0	4	3.5000	24.0	18.0780	77.9147
rSpA	MALE	FALSE	YES	YES	FALSE	treated	TNFi	YES	YES	YES	2	7.4	4.3528	46.46	30.35	2.9131	6.70	5.0	4	3.5000	24.0	18.1930	77.9147
rSpA	MALE	FALSE	YES	YES	FALSE	treated	TNFi	YES	YES	YES	2	7.4	4.3644	46.57	30.37	2.9131	6.70	5.0	4	3.5000	25.0	18.2888	77.9147
rSpA	MALE	FALSE	YES	YES	FALSE	treated	TNFi	YES	YES	YES	2	7.4	4.4458	46.66	30.39	2.9140	6.70	5.0	4	3.5000	27.0	18.2971	77.9147
rSpA	MALE	FALSE	YES	YES	FALSE	treated	TNFi	YES	YES	YES	2	7.4	4.4543	46.66	30.41	2.9185	6.80	5.0	4	3.5000	27.0	18.4120	77.9147
rSpA	MALE	FALSE	YES	YES	FALSE	treated	TNFi	YES	YES	YES	2	7.5	4.4701	46.70	30.41	2.9268	6.90	5.0	4	3.5000	27.0	18.4860	77.9147
rSpA	MALE	FALSE	YES	YES	FALSE	treated	TNFi	YES	YES	YES	2	7.5	4.4964	46.78	30.49	2.9268	6.90	5.0	4	3.5000	27.0	18.6283	77.9147
rSpA	MALE	FALSE	YES	YES	FALSE	treated	TNFi	YES	YES	YES	2	7.5	4.4978	46.78	30.60	2.9274	6.90	5.0	5	3.5000	27.0	18.7214	77.9147
rSpA	MALE	FALSE	YES	YES	FALSE	treated	TNFi	YES	YES	YES	2	7.5	4.5275	46.82	30.74	2.9487	6.90	5.0	5	3.6000	27.0	18.7899	77.9147
rSpA	MALE	FALSE	YES	YES	FALSE	treated	TNFi	YES	YES	YES	2	7.6	4.5378	46.87	30.80	2.9541	6.90	5.0	5	4.0000	28.0	18.8446	78.3025
rSpA	MALE	FALSE	YES	YES	FALSE	treated	TNFi	YES	YES	YES	2	7.6	4.5431	46.90	30.80	2.9541	6.90	5.0	5	4.0000	28.0	18.8501	78.3025
rSpA	MALE	FALSE	YES	YES	FALSE	treated	TNFi	YES	YES	YES	2	7.7	4.5594	46.90	30.82	2.9551	7.00	5.0	5	4.0000	28.0	18.9541	78.3025
rSpA	MALE	FALSE	YES	YES	FALSE	treated	TNFi	YES	YES	YES	2	7.7	4.5648	46.99	30.93	2.9596	7.00	5.0	5	4.0000	29.0	19.0554	78.3025
rSpA	MALE	FALSE	YES	YES	FALSE	treated	TNFi	YES	YES	YES	2	7.7	4.5881	47.03	30.97	2.9706	7.00	5.0	5	4.0000	30.0	19.0828	78.3025
rSpA	MALE	FALSE	YES	YES	FALSE	treated	TNFi	YES	YES	YES	2	7.8	4.6527	47.07	31.17	2.9897	7.00	5.0	5	4.0000	30.0	19.2745	78.3025
rSpA	MALE	FALSE	YES	YES	FALSE	treated	TNFi	YES	YES	YES	2	7.8	4.6607	47.09	31.20	2.9897	7.00	5.0	6	4.0000	31.0	19.3292	78.3025
rSpA	MALE	FALSE	YES	YES	FALSE	treated	TNFi	YES	YES	YES	2	7.8	4.6812	47.13	31.56	2.9897	7.10	5.0	6	4.0000	31.0	19.4880	84.5768
rSpA	MALE	FALSE	YES	YES	FALSE	treated	TNFi	YES	YES	YES	2	7.8	4.6831	47.16	31.57	3.0062	7.10	5.0	6	4.0000	32.0	19.5318	84.5768
rSpA	MALE	FALSE	YES	YES	FALSE	treated	TNFi	YES	YES	YES	2	7.8	4.6831	47.16	31.57	3.0075	7.20	5.0	6	4.2909	32.0	19.5729	84.5768
rSpA	MALE	FALSE	YES	YES	FALSE	treated	TNFi	YES	YES	YES	2	7.9	4.7228	47.23	31.60	3.0089	7.20	5.0	6	4.3636	32.0	19.6906	100.0000
rSpA	MALE	FALSE	YES	YES	FALSE	treated	TNFi	YES	YES	YES	2	7.9	4.7320	47.23	31.70	3.0198	7.30	5.0	6	4.3636	34.0	19.7207	100.0000
rSpA	MALE	FALSE	YES	YES	FALSE	treated	TNFi	YES	YES	YES	2	7.9	4.8049	47.35	31.74	3.0253	7.30	5.0	6	4.6364	36.0	19.7481	100.0000
rSpA	MALE	FALSE	YES	YES	FALSE	treated	TNFi	YES	YES	YES	2	7.9	4.8196	47.37	31.80	3.0253	7.30	5.0	6	5.0000	36.0	20.0657	100.0000
rSpA	MALE	FALSE	YES	YES	FALSE	treated	TNFi	YES	YES	YES	2	7.9	4.8869	47.69	31.80	3.0308	7.30	5.0	6	5.0000	37.0	20.2437	100.0000
rSpA	MALE	FALSE	YES	YES	FALSE	treated	TNFi	YES	YES	YES	2	8.0	4.9208	47.75	31.83	3.0376	7.30	5.0	6	5.0000	37.0	20.2464	100.0000
rSpA	MALE	FALSE	YES	YES	FALSE	treated	TNFi	YES	YES	YES	2	8.0	4.9663	48.14	31.89	3.0445	7.30	5.0	6	5.0000	37.0	20.2930	100.0000
rSpA	MALE	FALSE	YES	YES	FALSE	treated	TNFi	YES	YES	YES	2	8.0	5.0543	48.17	32.00	3.0459	7.40	5.0	6	5.1364	38.0	20.4025	100.0000
rSpA	MALE	FALSE	YES	YES	FALSE		TNFi	YES	YES	YES	2	8.0	5.0580	48.22	32.04	3.0513	7.40	5.0	6	5.6818	38.0	20.4736	100.0000
rSpA	MALE	FALSE	YES	YES	FALSE		TNFi	YES	YES	YES	2	8.0	5.0833	48.25	32.05	3.0568	7.40	5.0	6	5.8000	39.0	20.4983	100.0000
rSpA	MALE	FALSE	YES	YES	FALSE		TNFi	YES	YES	YES	2	8.0	5.1130	48.27	32.11	3.0637	7.50	5.0	6	5.8000	39.0	20.5558	100.0000
rSpA	MALE	FALSE	YES	YES	FALSE		TNFi	YES	YES	YES	2	8.1	5.4488	48.43	32.14	3.0705	7.50	5.0	6	6.0000	39.0	20.5996	100.0000
rSpA	MALE	FALSE	YES	YES	FALSE		TNFi	YES	YES	YES	2	8.1	5.5217	48.49	32.33	3.0828	7.60	5.0	6	6.0000	41.0	20.5996	100.0000
rSpA	MALE	FALSE	YES	YES	FALSE		TNFi	YES	YES	YES	2	8.1	5.6226	48.50	32.37	3.0856	7.60	5.0	6	6.0000	41.0	20.6982	100.0000
rSpA	MALE	FALSE	YES	YES	FALSE		TNFi	YES	YES	YES	2	8.2	5.6305	48.53	32.37	3.0910	7.60	6.0	6	6.0000	43.0	20.7283	100.0000
rSpA	MALE	FALSE	YES	YES	FALSE		TNFi	YES	YES	YES	2	8.2	6.5100	48.70	32.41	3.0938	7.60	6.0	6	6.0000	43.0	20.9528	100.0000
rSpA	MALE	FALSE	YES	YES	FALSE		TNFi	YES	YES	YES	2	8.2		48.72	32.42	3.1321	7.70	6.0	6	6.0000	45.0	20.9856	100.0000
rSpA	MALE	FALSE	YES	YES	FALSE		TNFi	YES	YES	YES	2	8.2		48.76	32.88	3.1431	7.70	6.0	6	6.0000	46.0	21.1855	100.0000
rSpA	MALE	FALSE	YES	YES	FALSE		TNFi	YES	YES	YES	2	8.3		48.84	32.98	3.1595	7.70	6.0	6	6.0000	46.0	21.2293	100.0000
rSpA	MALE	FALSE	YES	YES	FALSE		TNFi	YES	YES	YES	2	8.3		48.88	33.06	3.1622	7.80	6.0	6	6.0000	46.0	21.3990	100.0000
rSpA	MALE	FALSE	YES	YES	FALSE		TNFi	YES	YES	YES	2	8.3		48.94	33.12	3.1814	7.80	6.0	6	6.0000	50.0	21.4456	100.0000
rSpA	MALE	FALSE	YES	YES	FALSE		TNFi	YES	YES	YES	2	8.3		49.06	33.44	3.1814	7.80	6.0	6	6.0000	51.0	21.5140	100.0000
rSpA	MALE	FALSE	YES	YES	FALSE		TNFi	YES	YES	YES	2	8.4		49.19	33.59	3.1896	7.80	6.0	6	6.0000	54.0	21.5633	100.0000
rSpA	MALE	FALSE	YES	YES	FALSE		TNFi	YES	YES	YES	2	8.4		49.19	33.64	3.1896	7.90	6.0	6	6.1000	60.0	21.5934	100.0000
rSpA	MALE	FALSE	YES	YES	FALSE		TNFi	YES	YES	YES	2	8.5		49.37	33.91	3.2005	8.00	6.0	6	6.4000	65.0	21.6208	100.0000
rSpA	MALE	FALSE	YES	YES	FALSE		TNFi	YES	YES	YES	2	8.5		49.44	33.96	3.2115	8.00	6.0	6	6.5000	65.0	21.7467	100.0000
rSpA	MALE	FALSE	YES	YES	FALSE		TNFi	YES	YES	YES	2	8.5		49.51	34.42	3.2225	8.00	6.0	6	7.0000	68.0	21.8316	100.0000
rSpA	MALE	FALSE	YES	YES	FALSE		TNFi	YES	YES	YES	2	8.5		49.52	34.95	3.2307	8.11	6.0	7	7.0000	76.0	21.8727	100.0000
rSpA	MALE	FALSE	YES	YES	FALSE		TNFi	YES	YES	YES	2	8.6		49.59	34.95	3.2307	8.30	6.0	7	7.3727	80.0	21.8836	100.0000
rSpA	MALE	FALSE	YES	YES	FALSE		TNFi	YES	YES	YES	2	8.7		49.60	35.00	3.2361	8.30	6.0	7	7.5000	90.0	22.0151	100.0000
rSpA	MALE	FALSE	YES	YES	FALSE		TNFi	YES	YES	YES	2	9.0		49.62	35.06	3.2361	8.40	6.0	8	7.5455	91.0	22.4832	100.0000
rSpA	MALE	FALSE	YES	YES	FALSE		TNFi	YES	YES	YES	2	9.0		49.70	35.08	3.2389	8.40	6.0	8	7.6667	111.0	22.5325	100.0000
rSpA	MALE	FALSE	YES	YES	FALSE		TNFi	YES	YES	YES	2	9.1		49.72	35.29	3.2389	8.70	6.0	8	8.0000	131.0	22.7159	100.0000
rSpA	MALE	FALSE	YES	YES	FALSE		TNFi	YES	YES	YES	2	9.2		49.73	35.63	3.2485	8.90	6.0	10	8.0000	139.0	22.9514	100.0000
rSpA	MALE	FALSE	YES	YES	FALSE		TNFi		YES	YES	2	9.2		49.73	35.71	3.2882	8.90	7.0	10	8.5000	150.0	22.9760	100.0000
rSpA	MALE	FALSE	YES	YES	FALSE		TNFi		YES	YES	2	9.3		49.77	36.06	3.2882	9.00	7.0	12	8.5909		23.1431	100.0000
rSpA	MALE	FALSE	YES		FALSE		TNFi		YES	YES	2	9.5		49.83	36.42	3.2964	9.00	7.0		8.7909		23.2225	100.0000
rSpA	MALE	FALSE	YES		FALSE		TNFi		YES	YES	2	9.5		49.85	36.44	3.2964	9.10	7.0		9.0000		23.2882	100.0000
rSpA	MALE	FALSE	YES		FALSE		TNFi		YES	YES	2			49.88	38.10	3.3018	9.20	7.0		9.0000		23.3402	100.0000
rSpA	MALE	FALSE	YES		FALSE		TNFi		YES	YES	2			50.00	38.20	3.3183	9.40	7.0		9.0000		23.5181
rSpA	MALE	FALSE	YES		FALSE		TNFi		YES	YES	2			50.00	38.37	3.3292	9.40	7.0		9.0000		23.5373
rSpA	MALE	FALSE	YES		FALSE		TNFi		YES	YES	2			50.21	38.64	3.3347	9.80	7.0		9.2667		23.6331
rSpA	MALE	FALSE	YES		FALSE		TNFi		YES	YES	2			50.39	38.74	3.3374	9.90	7.0		9.3333		23.7837
rSpA	MALE	FALSE	YES		FALSE		TNFi		YES	YES	2			50.55	38.95	3.3393	10.00	7.0		9.4000		23.8330
rSpA	MALE	FALSE	YES		FALSE		TNFi		YES	YES	2			50.58		3.3402	10.00	7.0		10.0000		23.9781
rSpA	MALE	FALSE	YES		FALSE		TNFi		YES	YES	2			50.63		3.3511		8.0		10.0000		24.3696
rSpA	MALE	FALSE	YES		FALSE		TNFi		YES	YES	2			50.74		3.3539		8.0		10.2727		24.4271
rSpA	MALE	FALSE	YES		FALSE		TNFi		YES	YES	2			50.80		3.3826		8.0		11.0000		24.4956
rSpA	MALE	FALSE	YES		FALSE		TNFi		YES	YES	2			50.87		3.3990		8.0		11.0000		24.8460
rSpA	MALE	FALSE	YES		FALSE		TNFi		YES	YES	2			50.89		3.3990		8.0		11.4000		24.8597
rSpA	MALE	FALSE	YES		FALSE		TNFi		YES	YES	2			51.04		3.4045		8.0		12.0000		25.2211
rSpA	MALE	FALSE	YES		FALSE		TNFi		YES	YES	2			51.17		3.4100				12.0000		25.2923
rSpA	MALE	FALSE	YES		FALSE		TNFi		YES	YES	2			51.23		3.4141				12.0000		25.3005
rSpA	MALE	FALSE	YES		FALSE		TNFi		YES	YES	2			51.27		3.4209				12.0000		25.3990
rSpA	MALE	FALSE	YES		FALSE		TNFi		YES	YES	2			51.34		3.4223				12.0000		25.6893
rSpA	MALE	FALSE	YES		FALSE		TNFi			YES	2			51.38		3.4333				12.0000		25.7522
rSpA	MALE	FALSE	YES		FALSE		TNFi			YES	2			51.81		3.4387				12.0000		25.9603
rSpA	MALE	FALSE	YES		FALSE		TNFi				2			51.86		3.4470				12.0000		26.0260
rSpA	MALE	FALSE	YES		FALSE		TNFi				2			51.89		3.4524				13.0000		26.0698
rSpA	MALE	FALSE	YES		FALSE		TNFi				2			51.94		3.4634				13.0000		26.1547
rSpA	MALE	FALSE	YES		FALSE		TNFi				2			51.98		3.4634				13.0000		26.2642
rSpA	MALE	FALSE	YES		FALSE		TNFi				2			52.07		3.4880				13.3333		26.2752
rSpA	MALE	FALSE	YES		FALSE		TNFi				2			52.08		3.4935				13.3636		26.2998
rSpA	MALE	FALSE	YES		FALSE		TNFi				2			52.13		3.5236				14.0000		26.3409
rSpA	MALE	FALSE	YES		FALSE		TNFi				2			52.34		3.5264				14.0000		26.3984
rSpA	MALE	FALSE	YES		FALSE		TNFi				2			52.35		3.5291				14.0000		26.4778
rSpA	MALE	FALSE	YES		FALSE		TNFi				2			52.36		3.5428				14.0000		26.6010
rSpA	MALE	FALSE	YES		FALSE		TNFi				2			52.43		3.6071				14.0000		26.6010
rSpA	MALE	FALSE	YES		FALSE		TNFi				2			52.62		3.6304				14.4000		26.6995
rSpA	MALE	FALSE	YES		FALSE		TNFi				2			52.64		3.6851				15.0000		26.8145
rSpA	MALE	FALSE	YES		FALSE		TNFi				2			52.69		3.6988				17.0000		26.8446
rSpA	MALE	FALSE	YES		FALSE		TNFi				2			52.77		3.7098				17.0000		26.8912
rSpA	MALE	FALSE	YES		FALSE		TNFi				2			52.88		3.7180				17.0000		26.9678
rSpA	MALE	FALSE	YES		FALSE		TNFi				2			53.12		3.8248				17.5172		27.0609
rSpA	MALE	FALSE	YES		FALSE		TNFi				2			53.20		3.8330				18.0000		27.1567
rSpA	MALE	FALSE	YES		FALSE		TNFi				2			53.50		3.8823				18.0000		27.4387
rSpA	MALE	FALSE	YES		FALSE		TNFi				2			53.63		3.8877				18.0000		27.8275
rSpA	MALE	FALSE	YES		FALSE		TNFi				2			53.88		3.8877				18.0000		27.9535
rSpA	MALE	FALSE	YES		FALSE		TNFi				3			53.92		3.8919				19.0000		27.9808
rSpA	MALE	FALSE	YES		FALSE		TNFi				3			54.30		3.9042				19.2000		28.2218
rSpA	MALE	FALSE	YES		FALSE		TNFi				3			54.41		3.9083				20.0000		28.3121
rSpA	MALE	FALSE	YES		FALSE		TNFi				3			54.53		3.9288				20.0909		28.3422
rSpA	MALE	FALSE			FALSE		TNFi				3			54.65		3.9425				20.0909		28.6872
rSpA	MALE	FALSE			FALSE		TNFi				3			54.66		3.9452				20.0909		28.7666
rSpA	MALE	FALSE			FALSE		TNFi				3			54.67		4.0329				20.6091		29.2293
rSpA	MALE	FALSE			FALSE		TNFi				3			54.70		4.0465				21.0000		29.2320
rSpA	MALE	FALSE			FALSE		TNFi				3			54.83		4.0602				21.0000		29.2786
rSpA	MALE	FALSE			FALSE		TNFi				3			54.86		4.0684				22.0000		29.3689
rSpA	MALE	FALSE			FALSE		TNFi				3			55.18		4.0767				22.8000		29.6701
rSpA	MALE	FALSE			FALSE		TNFi				3			55.56		4.0794				24.0000		29.6838
rSpA	MALE	FALSE			FALSE		TNFi				3			55.63		4.1205				26.0000		29.8042
rSpA	MALE	FALSE			FALSE		TNFi				3			55.72		4.1342				26.4000		29.9576
rSpA	MALE	FALSE			FALSE		TNFi				3			55.84		4.1342				26.6000		30.0151
rSpA	MALE	FALSE			FALSE		TNFi				3			55.99		4.1670				26.9091		30.2450
rSpA	MALE	FALSE			FALSE		TNFi				3			56.04		4.1752				27.0000		30.7488
rSpA	MALE	FALSE			FALSE		TNFi				3			56.15		4.1862				27.6000		30.8528
rSpA	MALE	FALSE			FALSE		TNFi				3			56.18		4.2026				27.8000		30.9076
rSpA	MALE	FALSE			FALSE		TNFi				3			56.71		4.2053				27.8182		31.1403
rSpA	MALE	FALSE			FALSE		TNFi				3			56.82		4.2272				28.0000		31.2361
rSpA	MALE	FALSE			FALSE		TNFi				3			57.05		4.2491				28.0000		32.1725
rSpA	MALE	FALSE			FALSE		TNFi				3			57.20		4.2491				28.0000		32.2519
rSpA	MALE	FALSE			FALSE		TNFi				3			57.33		4.2491				28.1818		32.3641
rSpA	MALE	FALSE			FALSE		TNFi				3			57.35		4.3066				28.2000		32.4819
rSpA	MALE	FALSE			FALSE		TNFi				3			57.43		4.3614				28.4000		32.7392
rSpA	MALE	FALSE			FALSE		TNFi				3			57.72		4.4052				28.8000		32.8405
rSpA	MALE	FALSE			FALSE		TNFi				3			57.74		4.4079				29.2000		33.2101
rSpA	MALE	FALSE			FALSE		TNFi				3			57.75		4.4079				30.8000		33.5031
rSpA	MALE	FALSE			FALSE		TNFi				3			57.80		4.4326				31.0909		33.7112
rSpA	MALE	FALSE			FALSE		TNFi				3			58.04		4.4490				31.1818		33.9274
rSpA	MALE	FALSE			FALSE		TNFi				3			58.11		4.4956				31.2000		34.1766
rSpA	MALE	FALSE			FALSE		TNFi				3			58.25		4.5147				32.0000		34.2669
rSpA	MALE	FALSE			FALSE		TNFi				3			58.31		4.6023				32.0000		34.2806
rSpA	MALE	FALSE			FALSE		TNFi				3			58.68		4.6051				32.4000		34.5216
rSpA	MALE	FALSE			FALSE		TNFi				3			58.91		4.6064				32.6000		34.7077
rSpA	MALE	FALSE			FALSE		TNFi				3			59.14		4.6160				32.7273		34.9624
rSpA	MALE	FALSE			FALSE		TNFi				3			59.29		4.6306				32.8000		35.2416
rSpA	MALE	FALSE			FALSE		TNFi				3			59.82		4.6379				34.0000		35.5565
rSpA	MALE	FALSE			FALSE		TNFi				3			60.14		4.6762				34.9091		35.5784
rSpA	MALE	FALSE			FALSE		TNFi				3			60.16		4.7036				35.0000		35.7837
rSpA	MALE	FALSE			FALSE		TNFi				3			60.18		4.7337				36.0000		35.9617
rSpA	MALE	FALSE			FALSE		TNFi				3			60.45		4.7420				36.8000		35.9863
rSpA	MALE	FALSE			FALSE		TNFi				3			60.48		4.7474				37.0000		36.2026
rSpA	MALE	FALSE			FALSE		TNFi				3			60.50		4.7748				38.0000		37.0376
rSpA	MALE	FALSE			FALSE		TNFi				3			60.51		4.7748				38.0000		37.8097
rSpA	MALE	FALSE			FALSE		TNFi				3			60.94		4.7940				38.0000		37.8590
rSpA	MALE	FALSE			FALSE		TNFi				3			61.02		4.8433				38.0000		39.3374
rSpA	MALE	FALSE			FALSE		TNFi				3			61.09		4.8487				38.0000		39.5346
rSpA	MALE	FALSE			FALSE		TNFi				3			61.11		4.8789				38.7273		39.5373
rSpA	MALE	FALSE			FALSE		TNFi				3			61.81		4.9336				38.8000		40.1123
rSpA	MALE	FALSE			FALSE		TNFi				3			62.11		4.9528				39.1455		40.1533
rSpA	MALE	FALSE			FALSE		TNFi				3			62.16		4.9528				40.8000		40.1944
rSpA	MALE	FALSE			FALSE		TNFi				3			62.27		4.9555				42.0000		40.4709
rSpA	MALE	FALSE			FALSE		TNFi				4			62.68		5.0404				42.0000		41.8042
rSpA	MALE	FALSE			FALSE		TNFi				4			63.27		5.0513				42.0000		42.5270
rSpA	MALE	FALSE			FALSE		TNFi				4			63.33		5.0924				43.2000		42.5544
rSpA	MALE	FALSE			FALSE		TNFi				4			63.35		5.1280				43.2000		43.5565
rSpA	MALE	FALSE			FALSE		TNFi				4			64.16		5.1417				46.0000		44.1369
rSpA	MALE	FALSE			FALSE		TNFi				4			64.41		5.1773				47.4000		45.1389
rSpA	MALE	FALSE			FALSE		TNFi				4			64.57		5.2238				49.0909		47.9480
rSpA	MALE	FALSE			FALSE		TNFi				4			64.64		5.3060				50.0000
rSpA	MALE	FALSE			FALSE		TNFi				4			64.70		5.3498				51.5333
rSpA	MALE	FALSE			FALSE		TNFi				4			65.68		5.7112				51.7273
rSpA	MALE	FALSE			FALSE		TNFi				4			66.83		5.8015				52.0000
rSpA	MALE	FALSE			FALSE		TNFi				4			67.85		5.8891				54.3636
rSpA	MALE	FALSE			FALSE		TNFi				4			68.93		5.9028				56.4000
rSpA	MALE	FALSE			FALSE		TNFi				4			69.44		5.9179				62.0000
rSpA	MALE	FALSE			FALSE		TNFi				4			70.80		5.9384				66.0000
rSpA	MALE	FALSE			FALSE		TNFi				5			72.17		5.9795				69.0000

## Sheet: nr-axSpA
SpAtype	sex	syndesmophytes_yn	HLA_B27	smokerCurrent	on_DMARD	on_NSAID	on_antiTNF	elevated_crp_labref	current_periph_arthritis	current_enthesitis	n_intervals	basdai_score	asdas	age	BMI	interval_length	basfi_score	basmi_score	exercise_score	previous_msasss	crp	disease_duration	euroqol_score
nrSpA	FEMALE	TRUE	NO	NO	TRUE	not treated	noTNFi	NO	NO	NO	1	0.9	0.7572	16.89	17.09	0.9391	0.00	0.0	0	0.0000	0	0.1643	14.23
nrSpA	FEMALE	TRUE	NO	NO	TRUE	not treated	noTNFi	NO	NO	NO	1	1.0	0.9972	17.79	17.75	0.9418	0.00	0.0	0	0.0000	0	0.2437	18.09
nrSpA	FEMALE	TRUE	NO	NO	TRUE	not treated	noTNFi	NO	NO	NO	1	1.0	1.1172	20.21	19.26	0.9473	0.00	0.0	0	0.0000	0	0.2710	21.17
nrSpA	FEMALE	TRUE	NO	NO	TRUE	not treated	noTNFi	NO	NO	NO	1	1.0	1.1541	21.24	19.61	0.9719	0.00	0.0	0	0.0000	0	0.4052	25.79
nrSpA	FEMALE	TRUE	NO	NO	TRUE	not treated	noTNFi	NO	NO	NO	1	1.0	1.2141	22.46	19.88	1.0267	0.00	0.0	0	0.0000	1	0.5092	25.83
nrSpA	FEMALE	TRUE	NO	NO	TRUE	not treated	noTNFi	NO	NO	NO	1	1.0	1.2572	22.47	19.94	1.2293	0.10	0.0	0	0.0000	1	0.5120	27.00
nrSpA	FEMALE	TRUE	NO	NO	TRUE	not treated	noTNFi	NO	NO	NO	1	1.2	1.2741	23.15	19.96	1.3415	0.10	0.0	0	0.0000	1	0.5120	27.00
nrSpA	FEMALE	TRUE	NO	NO	TRUE	not treated	noTNFi	NO	NO	NO	1	1.5	1.3472	23.33	20.01	1.4018	0.20	0.0	0	0.0000	1	0.5804	29.82
nrSpA	FEMALE	TRUE	NO	NO	TRUE	not treated	noTNFi	NO	NO	NO	1	1.7	1.4992	23.62	20.05	1.4333	0.30	0.0	0	0.0000	1	0.6188	29.82
nrSpA	FEMALE	TRUE	NO	NO	TRUE	not treated	noTNFi	NO	NO	NO	1	1.8	1.5072	24.08	20.20	1.6865	0.30	0.0	0	0.0000	1	0.6270	29.82
nrSpA	FEMALE	TRUE	NO	NO	TRUE	not treated	noTNFi	NO	NO	NO	1	1.8	1.5272	24.09	20.31	1.6893	0.30	0.0	0	0.0000	1	0.6379	29.82
nrSpA	FEMALE	FALSE	NO	NO	TRUE	not treated	noTNFi	NO	NO	NO	1	1.9	1.5572	24.85	20.66	1.7769	0.40	0.0	0	0.0000	1	0.6653	29.82
nrSpA	FEMALE	FALSE	NO	NO	TRUE	not treated	noTNFi	NO	NO	NO	1	2.0	1.5886	25.22	20.75	1.7833	0.40	0.0	0	0.0000	1	0.6817	30.93
nrSpA	FEMALE	FALSE	NO	NO	TRUE	not treated	noTNFi	NO	NO	NO	1	2.0	1.6172	25.34	20.76	1.8138	0.40	0.0	0	0.0000	1	0.6845	32.45
nrSpA	FEMALE	FALSE	NO	NO	TRUE	not treated	noTNFi	NO	NO	NO	1	2.1	1.6244	25.63	20.81	1.8152	0.40	0.0	0	0.0000	1	0.7009	32.90
nrSpA	FEMALE	FALSE	NO	NO	TRUE	not treated	noTNFi	NO	NO	NO	1	2.3	1.6392	26.21	20.81	1.8371	0.40	0.0	0	0.0000	1	1.0349	35.53
nrSpA	FEMALE	FALSE	NO	NO	TRUE	not treated	noTNFi	NO	NO	NO	1	2.4	1.6472	26.49	20.83	1.8444	0.60	0.0	0	0.0000	1	1.0869	36.41
nrSpA	FEMALE	FALSE	NO	NO	TRUE	not treated	noTNFi	NO	NO	NO	1	2.4	1.7072	26.56	20.90	1.8754	0.60	0.0	0	0.0000	1	1.1882	36.41
nrSpA	FEMALE	FALSE	NO	NO	TRUE	not treated	noTNFi	NO	NO	NO	1	2.4	1.7186	26.76	21.00	1.8973	0.60	0.0	0	0.0000	1	1.2430	39.49
nrSpA	FEMALE	FALSE	NO	NO	TRUE	treated	noTNFi	NO	NO	NO	1	2.5	1.7286	26.92	21.08	1.9055	0.70	0.0	0	0.0000	1	1.3224	39.49
nrSpA	FEMALE	FALSE	NO	NO	FALSE	treated	noTNFi	NO	NO	NO	1	2.6	1.8141	27.07	21.10	1.9138	0.70	0.0	0	0.0000	1	1.3826	41.36
nrSpA	FEMALE	FALSE	NO	NO	FALSE	treated	noTNFi	NO	NO	NO	1	2.8	1.8441	27.43	21.11	1.9329	0.80	0.0	0	0.0000	1	1.4483	42.13
nrSpA	FEMALE	FALSE	NO	NO	FALSE	treated	noTNFi	NO	NO	NO	1	2.8	1.8541	27.76	21.30	1.9384	0.80	0.0	0	0.0000	2	1.4976	42.13
nrSpA	FEMALE	FALSE	NO	NO	FALSE	treated	noTNFi	NO	NO	NO	1	2.8	1.8772	28.12	21.37	1.9384	1.00	0.0	0	0.0000	2	1.8426	45.32
nrSpA	FEMALE	FALSE	NO	NO	FALSE	treated	noTNFi	NO	NO	NO	1	2.8	1.9141	28.59	21.38	1.9767	1.00	0.0	0	0.0000	2	2.0616	45.32
nrSpA	FEMALE	FALSE	NO	NO	FALSE	treated	noTNFi	NO	NO	NO	1	2.9	1.9672	28.60	21.45	1.9913	1.00	0.0	0	0.0000	2	2.1218	48.05
nrSpA	FEMALE	FALSE	NO	NO	FALSE	treated	noTNFi	NO	NO	NO	1	3.0	2.0344	28.67	21.50	1.9986	1.00	0.0	0	0.0000	2	2.1875	48.05
nrSpA	FEMALE	FALSE	NO	NO	FALSE	treated	noTNFi	NO	NO	NO	1	3.0	2.0492	28.89	21.94	2.0041	1.10	0.0	0	0.0000	2	2.2642	48.79
nrSpA	FEMALE	FALSE	NO	NO	FALSE	treated	noTNFi	NO	NO	NO	1	3.1	2.1172	29.06	22.02	2.0087	1.10	0.0	0	0.0000	2	2.3272	54.64
nrSpA	FEMALE	FALSE	NO	NO	FALSE	treated	noTNFi	NO	NO	NO	1	3.2	2.1841	29.46	22.23	2.0315	1.10	0.0	0	0.0000	2	2.5024	56.96
nrSpA	FEMALE	FALSE	NO	NO	FALSE	treated	noTNFi	NO	NO	NO	1	3.2	2.2572	29.47	22.31	2.0424	1.20	0.0	0	0.0000	2	2.6010	56.96
nrSpA	FEMALE	FALSE	NO	NO	FALSE	treated	noTNFi	NO	NO	NO	1	3.3	2.2872	29.50	22.39	2.0507	1.30	0.0	0	0.0000	2	2.7269	56.96
nrSpA	FEMALE	FALSE	YES	NO	FALSE	treated	noTNFi	NO	NO	YES	1	3.3	2.3535	30.61	22.66	2.0520	1.30	0.0	0	0.0000	2	2.7351	56.96
nrSpA	FEMALE	FALSE	YES	NO	FALSE	treated	noTNFi	NO	NO	YES	1	3.6	2.3541	30.82	22.88	2.0580	1.30	0.0	0	0.0000	2	2.7461	59.78
nrSpA	FEMALE	FALSE	YES	NO	FALSE	treated	noTNFi	NO	NO	YES	1	3.6	2.3544	31.03	23.04	2.0602	1.30	0.0	0	0.0000	3	2.7817	59.78
nrSpA	FEMALE	FALSE	YES	NO	FALSE	treated	noTNFi	NO	NO	YES	1	3.6	2.3772	31.37	23.12	2.0643	1.40	0.0	0	0.0000	3	2.9569	59.78
nrSpA	FEMALE	FALSE	YES	NO	FALSE	treated	noTNFi	NO	NO	YES	1	3.6	2.4044	31.75	23.15	2.0890	1.40	0.0	0	0.0000	3	3.1403	59.78
nrSpA	FEMALE	FALSE	YES	NO	FALSE	treated	noTNFi	NO	NO	YES	1	3.7	2.4141	32.27	23.34	2.0945	1.40	0.0	0	0.0000	3	3.1923	59.78
nrSpA	FEMALE	FALSE	YES	NO	FALSE	treated	noTNFi	NO	NO	YES	1	3.8	2.5307	32.31	23.50	2.1109	1.50	0.0	0	0.0000	3	3.3018	59.78
nrSpA	FEMALE	FALSE	YES	NO	FALSE	treated	noTNFi	NO	NO	YES	1	3.9	2.5341	32.37	23.66	2.1164	1.50	1.0	0	0.0000	3	3.3539	59.78
nrSpA	FEMALE	FALSE	YES	NO	FALSE	treated	noTNFi	NO	NO	YES	1	3.9	2.5572	32.47	23.72	2.1218	1.50	1.0	1	0.0000	3	3.4141	59.78
nrSpA	FEMALE	FALSE	YES	NO	FALSE	treated	noTNFi	NO	NO	YES	1	3.9	2.5572	32.70	23.72	2.1246	1.60	1.0	1	0.0000	3	3.5072	59.78
nrSpA	FEMALE	FALSE	YES	NO	FALSE	treated	noTNFi	NO	NO	YES	1	4.0	2.5635	33.60	23.77	2.1259	1.70	1.0	1	0.0000	3	3.6167	59.78
nrSpA	FEMALE	FALSE	YES	NO	FALSE	treated	noTNFi	NO	NO	YES	1	4.0	2.5672	33.70	23.78	2.1273	1.70	1.0	2	0.0000	3	3.7372	59.78
nrSpA	FEMALE	FALSE	YES	NO	FALSE	treated	noTNFi	NO	NO	YES	1	4.0	2.6544	34.05	23.80	2.1287	1.80	1.0	2	0.0000	3	3.7509	62.41
nrSpA	FEMALE	FALSE	YES	NO	FALSE	treated	noTNFi	NO	NO	YES	1	4.0	2.6841	34.44	23.89	2.1410	1.80	1.0	2	0.0000	3	3.8330	62.41
nrSpA	FEMALE	FALSE	YES	NO	FALSE	treated	noTNFi	NO	NO	YES	1	4.1	2.6861	34.45	23.94	2.1492	2.00	1.0	2	0.0000	3	3.9754	62.41
nrSpA	FEMALE	FALSE	YES	NO	FALSE	treated	noTNFi	NO	NO	YES	1	4.1	2.7572	34.50	23.99	2.1684	2.10	1.0	2	0.0000	3	4.0274	62.41
nrSpA	FEMALE	FALSE	YES	NO	FALSE	treated	noTNFi	NO	NO	YES	1	4.1	2.8144	34.66	24.09	2.1711	2.10	1.0	2	0.0000	3	4.1670	63.55
nrSpA	FEMALE	FALSE	YES	NO	FALSE	treated	noTNFi	NO	NO	YES	1	4.3	2.8244	34.82	24.34	2.1720	2.10	1.0	2	0.0000	4	4.3806	66.37
nrSpA	FEMALE	FALSE	YES	NO	FALSE	treated	noTNFi	NO	NO	YES	1	4.5	2.8361	35.00	24.39	2.1766	2.10	1.0	2	0.0000	4	4.4298	66.37
nrSpA	FEMALE	FALSE	YES	NO	FALSE	treated	noTNFi	NO	NO	YES	1	4.5	2.9072	35.54	24.39	2.1766	2.20	1.0	2	0.0000	5	4.4819	66.37
nrSpA	FEMALE	FALSE	YES	NO	FALSE	treated	noTNFi	NO	NO	YES	1	4.6	2.9208	35.91	24.44	2.2149	2.30	1.0	2	0.0000	5	4.5722	66.37
nrSpA	FEMALE	FALSE	YES	NO	FALSE	treated	noTNFi	NO	NO	YES	1	4.7	2.9555	37.07	24.57	2.2450	2.40	1.0	2	0.0000	5	4.5969	66.37
nrSpA	FEMALE	FALSE	YES	NO	FALSE	treated	noTNFi	NO	NO	YES	1	4.7	2.9612	37.17	24.61	2.2464	2.50	1.0	2	0.0000	5	4.8104	66.37
nrSpA	FEMALE	FALSE	YES	NO	FALSE	treated	noTNFi	NO	NO	YES	1	4.8	2.9844	37.37	24.77	2.2505	2.50	1.0	2	0.0000	5	5.3525	68.69
nrSpA	FEMALE	FALSE	YES	NO	FALSE	treated	noTNFi	NO	NO	YES	1	4.9	3.0041	37.68	24.80	2.2943	2.50	1.0	2	0.0000	5	5.3552	68.69
nrSpA	FEMALE	FALSE	YES	NO	FALSE	treated	noTNFi	NO	NO	YES	1	5.0	3.0244	37.68	24.84	2.3244	2.60	1.0	2	0.0000	6	5.3552	68.69
nrSpA	FEMALE	FALSE	YES	NO	FALSE	treated	noTNFi	NO	NO	YES	1	5.0	3.0255	38.56	25.01	2.3299	2.60	1.0	2	0.0000	6	5.3607	68.69
nrSpA	FEMALE	FALSE	YES	NO	FALSE	treated	noTNFi	NO	NO	YES	1	5.1	3.0344	38.73	25.04	2.3326	2.60	1.0	2	0.0000	6	5.4045	68.69
nrSpA	FEMALE	FALSE	YES	NO	FALSE	treated	noTNFi	NO	NO	YES	1	5.1	3.0355	38.82	25.25	2.3422	2.70	1.0	2	0.0000	6	5.4127	69.01
nrSpA	FEMALE	FALSE	YES	NO	FALSE	treated	noTNFi	NO	NO	YES	1	5.2	3.0486	38.90	25.40	2.3573	3.00	1.0	2	0.0000	7	5.5770	69.01
nrSpA	FEMALE	FALSE	YES	NO	FALSE	treated	noTNFi	NO	NO	YES	1	5.3	3.0677	38.91	25.56	2.3655	3.00	1.0	2	0.0000	7	6.3053	69.01
nrSpA	FEMALE	FALSE	YES	NO	FALSE	treated	noTNFi	NO	NO	YES	1	5.3	3.0772	38.98	25.64	2.3728	3.10	1.0	2	0.0000	7	6.7159	69.01
nrSpA	FEMALE	FALSE	YES	NO	FALSE	treated	noTNFi	NO	NO	YES	1	5.4	3.0772	39.15	25.69	2.3929	3.30	1.0	2	0.0000	7	7.1622	69.01
nrSpA	FEMALE	FALSE	YES	NO	FALSE	treated	noTNFi	NO	NO	YES	1	5.4	3.0792	39.19	25.90	2.3956	3.40	1.0	2	0.0000	8	7.3730	69.01
nrSpA	FEMALE	FALSE	YES	YES	FALSE	treated	noTNFi	NO	NO	YES	1	5.4	3.2261	39.75	25.95	2.4148	3.40	1.0	2	0.0000	8	7.5099	69.01
nrSpA	FEMALE	FALSE	YES	YES	FALSE	treated	noTNFi	NO	NO	YES	1	5.5	3.2644	40.67	26.12	2.4367	3.40	1.0	2	0.0000	8	7.6249	69.01
nrSpA	MALE	FALSE	YES	YES	FALSE	treated	noTNFi	NO	NO	YES	1	5.5	3.3077	41.37	26.53	2.4476	3.60	1.0	2	0.0000	8	7.6496	69.01
nrSpA	MALE	FALSE	YES	YES	FALSE	treated	noTNFi	NO	NO	YES	1	5.5	3.3144	41.44	26.58	2.4577	3.67	1.3	2	0.0000	8	7.8385	69.01
nrSpA	MALE	FALSE	YES	YES	FALSE	treated	noTNFi	NO	NO	YES	1	5.5	3.3372	41.54	26.67	2.4668	3.70	1.3	2	0.0000	8	7.9452	69.01
nrSpA	MALE	FALSE	YES	YES	FALSE	treated	noTNFi	NO	NO	YES	1	5.6	3.3472	42.15	26.78	2.4887	3.80	2.0	3	0.0000	8	8.1013	75.28
nrSpA	MALE	FALSE	YES	YES	FALSE	treated	noTNFi	NO	YES	YES	1	5.6	3.3892	42.55	26.81	2.4942	3.80	2.0	3	0.0000	8	8.6324	75.28
nrSpA	MALE	FALSE	YES	YES	FALSE	treated	noTNFi	NO	YES	YES	1	5.6	3.4241	42.71	26.88	2.5257	3.90	2.0	3	0.0000	8	8.8624	75.28
nrSpA	MALE	FALSE	YES	YES	FALSE	treated	noTNFi	NO	YES	YES	1	5.6	3.4272	42.99	26.93	2.5325	4.00	2.0	3	0.0000	8	9.1882	75.28
nrSpA	MALE	FALSE	YES	YES	FALSE	treated	noTNFi	YES	YES	YES	1	5.6	3.4344	43.01	27.10	2.5362	4.00	2.0	3	0.0000	8	9.3196	77.91
nrSpA	MALE	FALSE	YES	YES	FALSE	treated	noTNFi	YES	YES	YES	1	5.7	3.4508	43.03	27.18	2.5777	4.10	2.0	4	0.0000	8	9.3881	77.91
nrSpA	MALE	FALSE	YES	YES	FALSE	treated	noTNFi	YES	YES	YES	1	5.7	3.4978	43.08	27.34	2.5777	4.30	2.0	4	0.5000	8	9.9959	77.91
nrSpA	MALE	FALSE	YES	YES	FALSE	treated	noTNFi	YES	YES	YES	1	5.8	3.5344	43.12	27.36	2.6639	4.40	2.0	4	0.5000	8	10.2615	77.91
nrSpA	MALE	FALSE	YES	YES	FALSE	treated	noTNFi	YES	YES	YES	1	6.1	3.5641	43.18	27.64	2.6831	4.40	2.0	4	0.5000	8	10.2752	77.91
nrSpA	MALE	FALSE	YES	YES	FALSE	treated	noTNFi	YES	YES	YES	1	6.1	3.5672	43.27	27.73	2.7105	4.50	2.0	4	0.5000	8	10.2806	77.91
nrSpA	MALE	FALSE	YES	YES	FALSE	treated	noTNFi	YES	YES	YES	1	6.5	3.5772	43.53	27.73	2.7132	4.50	2.0	4	0.5455	8	10.3491	77.91
nrSpA	MALE	FALSE	YES	YES	FALSE	treated	noTNFi	YES	YES	YES	1	6.5	3.5872	43.70	27.78	2.7187	4.80	2.0	4	0.5455	8	10.5188	77.91
nrSpA	MALE	FALSE	YES	YES	FALSE	treated	noTNFi	YES	YES	YES	1	6.5	3.5912	43.75	28.03	2.7187	4.90	2.0	4	1.0000	9	10.6311	77.91
nrSpA	MALE	FALSE	YES	YES	FALSE	treated	noTNFi	YES	YES	YES	1	6.6	3.6281	43.78	28.06	2.7652	5.10	2.0	4	1.0000	9	10.8172	77.91
nrSpA	MALE	FALSE	YES	YES	FALSE	treated	noTNFi	YES	YES	YES	1	6.8	3.7092	43.86	28.08	2.8090	5.50	2.0	4	1.0000	9	11.0582	77.91
nrSpA	MALE	FALSE	YES	YES	FALSE	treated	noTNFi	YES	YES	YES	1	6.8	3.7398	43.96	28.55	2.8118	5.70	2.0	4	1.0000	9	11.7426	77.91
nrSpA	MALE	FALSE	YES	YES	FALSE	treated	noTNFi	YES	YES	YES	2	6.9	3.7461	44.26	29.04	2.8392	5.80	2.0	4	1.0000	10	12.1807	77.91
nrSpA	MALE	FALSE	YES	YES	FALSE	treated	noTNFi	YES	YES	YES	2	7.1	3.7572	44.32	29.07	2.8474	5.90	2.0	5	1.0000	10	12.2327	77.91
nrSpA	MALE	FALSE	YES	YES	FALSE	treated	noTNFi	YES	YES	YES	2	7.1	3.7612	44.44	29.76	2.8830	6.10	2.5	5	1.0000	11	12.3696	77.91
nrSpA	MALE	FALSE	YES	YES	FALSE	treated	noTNFi	YES	YES	YES	2	7.1	3.7727	44.68	30.41	2.9706	6.20	3.0	5	1.0000	11	12.4107	77.91
nrSpA	MALE	FALSE	YES	YES	FALSE	treated	noTNFi	YES	YES	YES	2	7.2	3.8044	44.88	31.57	3.0376	6.33	3.0	6	1.0000	11	12.6078	77.91
nrSpA	MALE	FALSE	YES	YES	FALSE	treated	TNFi	YES	YES	YES	2	7.2	3.8044	44.98	31.60	3.0513	6.40	3.0	6	1.0000	11	13.6865	77.91
nrSpA	MALE	FALSE	YES	YES	FALSE	treated	TNFi	YES	YES	YES	2	7.2	3.8072	45.46	31.80	3.0938	6.50	3.0	6	1.0000	12	13.9685	77.91
nrSpA	MALE	FALSE	YES	YES	FALSE	treated	TNFi	YES	YES	YES	2	7.9	3.8255	45.56	32.41	3.1814	6.60	3.0	6	1.0000	12	14.7844	77.91
nrSpA	MALE	FALSE	YES	YES	FALSE	treated	TNFi	YES	YES	YES	2	7.9	3.9207	45.58	32.88	3.1896	6.60	3.0	6	1.0000	14	14.8775	77.91
nrSpA	MALE	FALSE	YES	YES	FALSE	treated	TNFi	YES	YES	YES	2	8.0	3.9472	45.83	33.12	3.2389	6.70	3.0	6	1.0000	14	15.0992	77.91
nrSpA	MALE	FALSE	YES	YES	FALSE	treated	TNFi	YES	YES	YES	2	8.0	4.1017	46.19	34.95	3.3374	6.90	3.0	6	1.0000	15	15.3484	78.30
nrSpA	MALE	FALSE	YES	YES	FALSE	treated	TNFi	YES	YES	YES	2	8.1	4.3181	46.20	35.08	3.4100	7.00	3.0	7	1.0000	15	15.5099	84.58
nrSpA	MALE	FALSE	YES	YES	FALSE	treated	TNFi	YES	YES	YES	2	8.3	4.4458	46.66	38.37	3.4141	7.00	3.0	7	1.0000	18	15.8850	84.58
nrSpA	MALE	FALSE	YES	YES	FALSE	treated	TNFi	YES	YES	YES	2	8.3	4.4978	46.70	38.64	3.4333	7.10	3.0	8	1.0000	18	16.2738	100.00
nrSpA	MALE	FALSE	YES	YES	FALSE	treated	TNFi	YES	YES	YES	2	8.3	4.5275	46.90	38.74	3.5264	7.20	3.8	10	1.0000	19	16.4079	100.00
nrSpA	MALE	FALSE	YES	YES	FALSE	treated	TNFi	YES	YES	YES	2	8.4	4.6812	47.23		3.5291	7.40	3.8		1.0000	20	16.8268	100.00
nrSpA	MALE	FALSE	YES	YES	FALSE	treated	TNFi	YES	YES	YES	2	9.5		48.14		3.6851	7.70	5.0		1.2000	27	17.6564	100.00
nrSpA	MALE	FALSE	YES	YES	FALSE		TNFi	YES	YES	YES	2			48.43		3.7180	8.00	5.0		1.2000	37	18.1930	100.00
nrSpA	MALE	FALSE	YES		FALSE		TNFi	YES	YES	YES	2			48.53		3.9042	10.00	6.0		1.5000	51	18.4860
nrSpA	MALE	FALSE	YES		FALSE		TNFi		YES	YES	2			48.72		3.9288		7.0		1.5000		20.2437
nrSpA	MALE	FALSE	YES		FALSE		TNFi		YES	YES	2			49.59		3.9452				1.7000		20.4025
nrSpA	MALE	FALSE	YES		FALSE		TNFi		YES	YES	2			49.60		4.0794				2.0000		20.4983
nrSpA	MALE	FALSE			FALSE		TNFi		YES		2			49.62		4.1342				2.0000		20.5996
nrSpA	MALE	FALSE			FALSE		TNFi				2			49.70		4.1862				2.0000		21.4456
nrSpA	MALE	FALSE			FALSE		TNFi				2			49.73		4.2272				2.0000		21.7467
nrSpA	MALE	FALSE			FALSE		TNFi				2			50.74		4.2491				2.0000		22.9514
nrSpA	MALE	FALSE			FALSE		TNFi				2			50.87		4.4079				2.0000		23.5181
nrSpA	MALE	FALSE			FALSE		TNFi				2			52.34		4.4490				2.1818		23.8330
nrSpA	MALE	FALSE			FALSE		TNFi				3			52.64		4.5147				2.5000		24.4271
nrSpA	MALE	FALSE			FALSE		TNFi				3			54.65		4.6023				2.5000		25.9603
nrSpA	MALE	FALSE			FALSE		TNFi				3			54.66		4.6051				2.5000		26.0260
nrSpA	MALE	FALSE			FALSE		TNFi				3			54.70		4.7940				2.7000		26.8145
nrSpA	MALE	FALSE			FALSE		TNFi				3			56.18		4.8487				3.0000		27.4387
nrSpA	MALE	FALSE			FALSE		TNFi				3			57.33		4.9336				3.0000		31.1403
nrSpA	MALE	FALSE			FALSE		TNFi				3			58.91		4.9528				4.0000		32.8405
nrSpA	MALE	FALSE			FALSE		TNFi				3			60.14		4.9555				4.0000		33.7112
nrSpA	MALE	FALSE			FALSE		TNFi				3			62.27		5.3498				4.6364		37.0376
nrSpA	MALE	FALSE			FALSE		TNFi				3			63.35		5.7112				5.1364		37.8590
nrSpA	MALE	FALSE			FALSE		TNFi				4			64.57		5.8015				5.6818		44.1369
nrSpA	MALE	FALSE			FALSE		TNFi				4			67.85		5.9179				9.4000		45.1389

## Sheet: r-axSpA
SpAtype	sex	syndesmophytes_yn	HLA_B27	smokerCurrent	on_DMARD	on_NSAID	on_antiTNF	elevated_crp_labref	current_periph_arthritis	current_enthesitis	n_intervals	basdai_score	asdas	age	BMI	interval_length	basfi_score	basmi_score	exercise_score	previous_msasss	crp	disease_duration	euroqol_score
rSpA	FEMALE	TRUE	NO	NO	TRUE	not treated	noTNFi	NO	NO	NO	1	0.0	0.7572	17.00	16.07	0.5339	0.00	0.0	0	0.0000	0.0	0.1095	0.4335
rSpA	FEMALE	TRUE	NO	NO	TRUE	not treated	noTNFi	NO	NO	NO	1	0.2	0.8041	17.12	16.48	0.5818	0.00	0.0	0	0.0000	0.0	0.1205	8.1337
rSpA	FEMALE	TRUE	NO	NO	TRUE	not treated	noTNFi	NO	NO	NO	1	0.2	0.8072	17.83	17.36	0.7228	0.00	0.0	0	0.0000	0.0	0.2026	8.1337
rSpA	FEMALE	TRUE	NO	NO	TRUE	not treated	noTNFi	NO	NO	NO	1	0.3	0.8672	18.06	17.51	0.7775	0.00	0.0	0	0.0000	0.0	0.3422	12.1264
rSpA	FEMALE	TRUE	NO	NO	TRUE	not treated	noTNFi	NO	NO	NO	1	0.4	0.8672	18.40	17.78	0.7885	0.00	0.0	0	0.0000	0.0	0.3997	14.0999
rSpA	FEMALE	TRUE	NO	NO	TRUE	not treated	noTNFi	NO	NO	NO	1	0.4	0.9272	18.57	17.78	0.8022	0.00	0.0	0	0.0000	0.0	0.4107	14.0999
rSpA	FEMALE	TRUE	NO	NO	TRUE	not treated	noTNFi	NO	NO	NO	1	0.4	0.9272	18.84	18.08	0.8843	0.00	0.0	0	0.0000	0.0	0.5202	14.0999
rSpA	FEMALE	TRUE	NO	NO	TRUE	not treated	noTNFi	NO	NO	NO	1	0.4	0.9372	19.62	18.08	0.8953	0.00	0.0	0	0.0000	0.0	0.5695	14.0999
rSpA	FEMALE	TRUE	NO	NO	TRUE	not treated	noTNFi	NO	NO	NO	1	0.4	0.9841	19.93	18.13	0.9829	0.00	0.0	0	0.0000	0.0	0.5749	14.0999
rSpA	FEMALE	TRUE	NO	NO	TRUE	not treated	noTNFi	NO	NO	NO	1	0.4	0.9872	20.01	18.21	1.0267	0.00	0.0	0	0.0000	0.0	0.6160	14.0999
rSpA	FEMALE	TRUE	NO	NO	TRUE	not treated	noTNFi	NO	NO	NO	1	0.5	0.9872	20.07	18.31	1.0376	0.00	0.0	0	0.0000	0.0	0.6297	14.2254
rSpA	FEMALE	TRUE	NO	NO	TRUE	not treated	noTNFi	NO	NO	NO	1	0.6	0.9872	20.15	18.66	1.0472	0.00	0.0	0	0.0000	0.0	0.6407	18.0926
rSpA	FEMALE	TRUE	NO	NO	TRUE	not treated	noTNFi	NO	NO	NO	1	0.6	0.9872	20.99	18.67	1.0568	0.00	0.0	0	0.0000	0.0	0.6927	18.0926
rSpA	FEMALE	TRUE	NO	NO	TRUE	not treated	noTNFi	NO	NO	NO	1	0.6	1.0072	21.16	18.83	1.0760	0.00	0.0	0	0.0000	0.0	0.7556	18.0926
rSpA	FEMALE	TRUE	NO	NO	TRUE	not treated	noTNFi	NO	NO	NO	1	0.6	1.0341	21.16	18.83	1.1170	0.00	0.0	0	0.0000	0.8	0.8159	18.0926
rSpA	FEMALE	TRUE	NO	NO	TRUE	not treated	noTNFi	NO	NO	NO	1	0.6	1.0392	21.20	18.90	1.1499	0.00	0.0	0	0.0000	1.0	0.8268	18.0926
rSpA	FEMALE	TRUE	NO	NO	TRUE	not treated	noTNFi	NO	NO	NO	1	0.7	1.0472	21.23	18.94	1.1499	0.00	0.0	0	0.0000	1.0	0.9117	18.0926
rSpA	FEMALE	TRUE	NO	NO	TRUE	not treated	noTNFi	NO	NO	NO	1	0.8	1.1172	21.29	18.99	1.1581	0.00	0.0	0	0.0000	1.0	0.9966	18.0926
rSpA	FEMALE	TRUE	NO	NO	TRUE	not treated	noTNFi	NO	NO	NO	1	0.8	1.1441	21.29	19.03	1.1691	0.00	0.0	0	0.0000	1.0	1.0294	19.1992
rSpA	FEMALE	TRUE	NO	NO	TRUE	not treated	noTNFi	NO	NO	NO	1	0.8	1.1535	21.36	19.04	1.1828	0.00	0.0	0	0.0000	1.0	1.0349	19.1992
rSpA	FEMALE	TRUE	NO	NO	TRUE	not treated	noTNFi	NO	NO	NO	1	0.8	1.1541	21.46	19.07	1.1978	0.00	0.0	0	0.0000	1.0	1.0404	21.0358
rSpA	FEMALE	TRUE	NO	NO	TRUE	not treated	noTNFi	NO	NO	NO	1	0.8	1.1572	21.48	19.10	1.2252	0.00	0.0	0	0.0000	1.0	1.0760	21.1727
rSpA	FEMALE	TRUE	NO	NO	TRUE	not treated	noTNFi	NO	NO	NO	1	0.8	1.1635	21.56	19.14	1.2266	0.00	0.0	0	0.0000	1.0	1.0924	21.1727
rSpA	FEMALE	TRUE	NO	NO	TRUE	not treated	noTNFi	NO	NO	NO	1	0.8	1.1672	21.60	19.27	1.2348	0.00	0.0	0	0.0000	1.0	1.1335	21.1727
rSpA	FEMALE	TRUE	NO	NO	TRUE	not treated	noTNFi	NO	NO	NO	1	0.8	1.2092	21.87	19.29	1.2539	0.00	0.0	0	0.0000	1.0	1.2183	23.8535
rSpA	FEMALE	TRUE	NO	NO	TRUE	not treated	noTNFi	NO	NO	NO	1	0.8	1.2172	22.06	19.38	1.2594	0.10	0.0	0	0.0000	1.0	1.2621	23.8535
rSpA	FEMALE	TRUE	NO	NO	TRUE	not treated	noTNFi	NO	NO	NO	1	0.9	1.2192	22.38	19.38	1.2649	0.10	0.0	0	0.0000	1.0	1.3552	23.8535
rSpA	FEMALE	TRUE	NO	NO	TRUE	not treated	noTNFi	NO	NO	NO	1	1.0	1.2272	22.43	19.38	1.2841	0.10	0.0	0	0.0000	1.0	1.3744	24.6863
rSpA	FEMALE	TRUE	NO	NO	TRUE	not treated	noTNFi	NO	NO	NO	1	1.0	1.2372	22.51	19.38	1.3005	0.10	0.0	0	0.0000	1.0	1.7741	26.9336
rSpA	FEMALE	TRUE	NO	NO	TRUE	not treated	noTNFi	NO	NO	NO	1	1.0	1.2744	22.67	19.47	1.3169	0.10	0.0	0	0.0000	1.0	1.7960	27.0021
rSpA	FEMALE	TRUE	NO	NO	TRUE	not treated	noTNFi	NO	NO	NO	1	1.0	1.2744	22.78	19.47	1.3251	0.10	0.0	0	0.0000	1.0	1.8097	27.0021
rSpA	FEMALE	TRUE	NO	NO	TRUE	not treated	noTNFi	NO	NO	NO	1	1.0	1.2744	22.84	19.49	1.3279	0.10	0.0	0	0.0000	1.0	1.8426	27.0021
rSpA	FEMALE	TRUE	NO	NO	TRUE	not treated	noTNFi	NO	NO	NO	1	1.0	1.2872	23.30	19.60	1.3361	0.10	0.0	0	0.0000	1.0	1.8754	27.0021
rSpA	FEMALE	TRUE	NO	NO	TRUE	not treated	noTNFi	NO	NO	NO	1	1.0	1.3272	23.44	19.67	1.3415	0.10	0.0	0	0.0000	1.0	1.9274	27.0021
rSpA	FEMALE	TRUE	NO	NO	TRUE	not treated	noTNFi	NO	NO	NO	1	1.1	1.3272	23.53	19.72	1.3443	0.10	0.0	0	0.0000	1.0	2.0014	27.0021
rSpA	FEMALE	TRUE	NO	NO	TRUE	not treated	noTNFi	NO	NO	NO	1	1.2	1.3444	23.64	19.75	1.3552	0.10	0.0	0	0.0000	1.0	2.3053	27.0021
rSpA	FEMALE	TRUE	NO	NO	TRUE	not treated	noTNFi	NO	NO	NO	1	1.2	1.3472	24.00	19.81	1.3607	0.20	0.0	0	0.0000	1.0	2.3600	27.0021
rSpA	FEMALE	TRUE	NO	NO	TRUE	not treated	noTNFi	NO	NO	NO	1	1.2	1.3472	24.52	19.81	1.4155	0.20	0.0	0	0.0000	1.0	2.3984	29.8198
rSpA	FEMALE	TRUE	NO	NO	TRUE	not treated	noTNFi	NO	NO	NO	1	1.2	1.3472	24.57	19.84	1.4374	0.20	0.0	0	0.0000	1.0	2.4339	29.8198
rSpA	FEMALE	TRUE	NO	NO	TRUE	not treated	noTNFi	NO	NO	NO	1	1.2	1.3535	24.84	20.02	1.4374	0.20	0.0	0	0.0000	1.0	2.4778	29.8198
rSpA	FEMALE	TRUE	NO	NO	TRUE	not treated	noTNFi	NO	NO	NO	1	1.2	1.3935	24.93	20.08	1.4538	0.20	0.0	0	0.0000	1.0	2.4860	29.8198
rSpA	FEMALE	TRUE	NO	NO	TRUE	not treated	noTNFi	NO	NO	NO	1	1.2	1.4072	24.94	20.09	1.4538	0.20	0.0	0	0.0000	1.0	2.4997	29.8198
rSpA	FEMALE	TRUE	NO	NO	TRUE	not treated	noTNFi	NO	NO	NO	1	1.2	1.4172	24.95	20.15	1.4634	0.20	0.0	0	0.0000	1.0	2.5188	29.8198
rSpA	FEMALE	TRUE	NO	NO	TRUE	not treated	noTNFi	NO	NO	NO	1	1.3	1.4572	25.11	20.20	1.4689	0.20	0.0	0	0.0000	1.0	2.5243	29.8198
rSpA	FEMALE	TRUE	NO	NO	TRUE	not treated	noTNFi	NO	NO	NO	1	1.3	1.5044	25.15	20.20	1.4784	0.20	0.0	0	0.0000	1.0	2.5599	29.8198
rSpA	FEMALE	TRUE	NO	NO	TRUE	not treated	noTNFi	NO	NO	NO	1	1.3	1.5061	25.60	20.23	1.5031	0.20	0.0	0	0.0000	1.0	2.6037	29.8198
rSpA	FEMALE	TRUE	NO	NO	TRUE	not treated	noTNFi	NO	NO	NO	1	1.3	1.5092	25.69	20.32	1.5359	0.30	0.0	0	0.0000	1.0	2.6831	29.8198
rSpA	FEMALE	TRUE	NO	NO	TRUE	not treated	noTNFi	NO	NO	NO	1	1.3	1.5141	25.83	20.44	1.5469	0.30	0.0	0	0.0000	1.0	2.7269	29.8198
rSpA	FEMALE	TRUE	NO	NO	TRUE	not treated	noTNFi	NO	NO	NO	1	1.3	1.5141	25.85	20.45	1.5551	0.30	0.0	0	0.0000	1.0	2.7734	29.8198
rSpA	FEMALE	TRUE	NO	NO	TRUE	not treated	noTNFi	NO	NO	NO	1	1.3	1.5172	25.92	20.48	1.5606	0.30	0.0	0	0.0000	1.0	2.7762	29.8198
rSpA	FEMALE	TRUE	NO	NO	TRUE	not treated	noTNFi	NO	NO	NO	1	1.4	1.5286	25.94	20.50	1.5688	0.30	0.0	0	0.0000	1.0	2.8063	29.8198
rSpA	FEMALE	TRUE	NO	NO	TRUE	not treated	noTNFi	NO	NO	NO	1	1.4	1.5372	26.02	20.50	1.5770	0.30	0.0	0	0.0000	1.0	2.9213	29.8198
rSpA	FEMALE	TRUE	NO	NO	TRUE	not treated	noTNFi	NO	NO	NO	1	1.4	1.5644	26.07	20.52	1.5907	0.30	0.0	0	0.0000	1.0	2.9405	30.9263
rSpA	FEMALE	TRUE	NO	NO	TRUE	not treated	noTNFi	NO	NO	NO	1	1.4	1.5692	26.08	20.52	1.6181	0.30	0.0	0	0.0000	1.0	2.9760	32.8998
rSpA	FEMALE	TRUE	NO	NO	TRUE	not treated	noTNFi	NO	NO	NO	1	1.4	1.5872	26.18	20.53	1.6208	0.40	0.0	0	0.0000	2.0	3.0554	32.8998
rSpA	FEMALE	TRUE	NO	NO	TRUE	not treated	noTNFi	NO	NO	NO	1	1.5	1.5892	26.23	20.55	1.6263	0.40	0.0	0	0.0000	2.0	3.0883	36.4134
rSpA	FEMALE	TRUE	NO	NO	TRUE	not treated	noTNFi	NO	NO	NO	1	1.5	1.5935	26.25	20.57	1.6290	0.40	0.0	0	0.0000	2.0	3.1047	36.4134
rSpA	FEMALE	TRUE	NO	NO	TRUE	not treated	noTNFi	NO	NO	NO	1	1.5	1.6041	26.41	20.59	1.6409	0.40	0.0	0	0.0000	2.0	3.1157	36.4134
rSpA	FEMALE	TRUE	NO	NO	TRUE	not treated	noTNFi	NO	NO	NO	1	1.5	1.6072	26.50	20.69	1.6582	0.40	0.0	0	0.0000	2.0	3.2608	36.4134
rSpA	FEMALE	TRUE	NO	NO	TRUE	not treated	noTNFi	NO	NO	NO	1	1.6	1.6241	26.52	20.70	1.6975	0.40	0.0	0	0.0000	2.0	3.2690	36.4134
rSpA	FEMALE	TRUE	NO	NO	TRUE	not treated	noTNFi	NO	NO	NO	1	1.6	1.6272	26.58	20.70	1.7029	0.40	0.0	0	0.0000	2.0	3.3128	36.4134
rSpA	FEMALE	TRUE	NO	NO	TRUE	treated	noTNFi	NO	NO	NO	1	1.6	1.6344	26.61	20.76	1.7098	0.40	0.0	0	0.0000	2.0	3.3895	36.4134
rSpA	FEMALE	TRUE	NO	NO	TRUE	treated	noTNFi	NO	NO	NO	1	1.6	1.6892	26.74	20.76	1.7221	0.40	0.0	0	0.0000	2.0	3.4031	36.4134
rSpA	FEMALE	TRUE	NO	NO	TRUE	treated	noTNFi	NO	NO	NO	1	1.6	1.6892	26.81	20.76	1.7440	0.40	0.0	0	0.0000	2.0	3.4908	38.7292
rSpA	FEMALE	TRUE	NO	NO	TRUE	treated	noTNFi	NO	NO	NO	1	1.6	1.6892	26.97	20.80	1.7504	0.40	0.0	0	0.0000	2.0	3.4962	38.7292
rSpA	FEMALE	TRUE	NO	NO	TRUE	treated	noTNFi	NO	NO	NO	1	1.6	1.6944	27.00	20.81	1.7522	0.40	0.0	0	0.0000	2.0	3.5044	38.7292
rSpA	FEMALE	TRUE	NO	NO	TRUE	treated	noTNFi	NO	NO	NO	1	1.6	1.6944	27.00	20.83	1.7700	0.50	0.0	0	0.0000	2.0	3.5236	38.7292
rSpA	FEMALE	TRUE	NO	NO	TRUE	treated	noTNFi	NO	NO	NO	1	1.7	1.6992	27.04	20.86	1.7823	0.50	0.0	0	0.0000	2.0	3.5373	38.7292
rSpA	FEMALE	TRUE	NO	NO	TRUE	treated	noTNFi	NO	NO	NO	1	1.7	1.7044	27.05	20.90	1.7823	0.50	0.0	0	0.0000	2.0	3.5619	39.0486
rSpA	FEMALE	TRUE	NO	NO	TRUE	treated	noTNFi	NO	NO	NO	1	1.7	1.7312	27.07	20.90	1.7823	0.50	0.0	0	0.0000	2.0	3.6167	39.0486
rSpA	FEMALE	TRUE	NO	NO	TRUE	treated	noTNFi	NO	NO	NO	1	1.7	1.7341	27.21	20.96	1.7851	0.50	0.0	0	0.0000	2.0	3.6304	39.4935
rSpA	FEMALE	TRUE	NO	NO	TRUE	treated	noTNFi	NO	NO	NO	1	1.8	1.7435	27.29	20.99	1.7933	0.50	0.0	0	0.0000	2.0	3.7098	39.4935
rSpA	FEMALE	TRUE	NO	NO	TRUE	treated	noTNFi	NO	NO	NO	1	1.8	1.7472	27.37	21.04	1.8015	0.50	0.0	0	0.0000	2.0	3.8275	39.4935
rSpA	FEMALE	TRUE	NO	NO	TRUE	treated	noTNFi	NO	NO	NO	1	1.8	1.7672	27.42	21.05	1.8015	0.50	0.0	0	0.0000	2.0	3.8576	39.4935
rSpA	FEMALE	TRUE	NO	NO	TRUE	treated	noTNFi	NO	NO	NO	1	1.8	1.7672	27.45	21.05	1.8042	0.50	0.0	0	0.0000	2.0	3.8631	41.3644
rSpA	FEMALE	TRUE	NO	NO	TRUE	treated	noTNFi	NO	NO	NO	1	1.8	1.7892	27.52	21.05	1.8152	0.50	0.0	0	0.0000	2.0	3.9836	45.3228
rSpA	FEMALE	TRUE	NO	NO	TRUE	treated	noTNFi	NO	NO	NO	1	1.8	1.7961	27.53	21.08	1.8243	0.50	0.0	0	0.0000	2.0	4.0630	45.3228
rSpA	FEMALE	TRUE	NO	NO	TRUE	treated	noTNFi	NO	NO	NO	1	1.8	1.8044	27.58	21.11	1.8289	0.50	0.0	0	0.0000	2.0	4.1068	46.4294
rSpA	FEMALE	TRUE	NO	NO	TRUE	treated	noTNFi	NO	NO	NO	1	1.8	1.8044	27.60	21.11	1.8316	0.50	0.0	0	0.0000	2.0	4.1889	47.9580
rSpA	FEMALE	TRUE	NO	NO	TRUE	treated	noTNFi	NO	NO	NO	1	1.8	1.8072	27.64	21.14	1.8344	0.60	0.0	0	0.0000	2.0	4.1999	47.9580
rSpA	FEMALE	TRUE	NO	NO	TRUE	treated	noTNFi	NO	NO	NO	1	1.8	1.8372	27.67	21.19	1.8528	0.60	0.0	0	0.0000	2.0	4.2491	48.0493
rSpA	FEMALE	TRUE	NO	NO	TRUE	treated	noTNFi	NO	NO	NO	1	2.0	1.8492	27.69	21.26	1.8590	0.60	0.0	0	0.0000	2.0	4.2820	48.0493
rSpA	FEMALE	TRUE	NO	NO	TRUE	treated	noTNFi	NO	NO	NO	1	2.0	1.8592	27.74	21.33	1.8590	0.60	0.0	0	0.0000	2.0	4.3751	48.0493
rSpA	FEMALE	TRUE	NO	NO	TRUE	treated	noTNFi	NO	NO	NO	1	2.0	1.8644	27.80	21.34	1.8590	0.60	0.0	0	0.0000	2.0	4.4326	48.0493
rSpA	FEMALE	TRUE	NO	NO	TRUE	treated	noTNFi	NO	NO	NO	1	2.0	1.8672	27.98	21.38	1.8645	0.60	0.0	0	0.0000	2.0	4.4326	48.0493
rSpA	FEMALE	TRUE	NO	NO	TRUE	treated	noTNFi	NO	NO	NO	1	2.0	1.8692	28.07	21.45	1.8665	0.60	0.0	0	0.0000	2.0	4.4654	48.0493
rSpA	FEMALE	TRUE	NO	NO	TRUE	treated	noTNFi	NO	NO	NO	1	2.0	1.8892	28.26	21.47	1.8672	0.60	0.0	0	0.0000	2.0	4.4709	48.0493
rSpA	FEMALE	TRUE	YES	NO	FALSE	treated	noTNFi	NO	NO	NO	1	2.1	1.9108	28.35	21.50	1.8782	0.60	0.0	0	0.0000	2.0	4.5092	48.0493
rSpA	FEMALE	TRUE	YES	NO	FALSE	treated	noTNFi	NO	NO	NO	1	2.1	1.9172	28.35	21.56	1.8782	0.60	0.0	0	0.0000	2.0	4.5969	48.0493
rSpA	FEMALE	TRUE	YES	NO	FALSE	treated	noTNFi	NO	NO	NO	1	2.1	1.9392	28.41	21.61	1.8809	0.70	0.0	0	0.0000	3.0	4.6543	48.0493
rSpA	FEMALE	TRUE	YES	NO	FALSE	treated	noTNFi	NO	NO	NO	1	2.2	1.9672	28.51	21.62	1.8809	0.70	0.0	0	0.0000	3.0	4.6653	48.0493
rSpA	FEMALE	TRUE	YES	NO	FALSE	treated	noTNFi	NO	NO	NO	1	2.2	1.9692	28.60	21.63	1.8823	0.70	0.0	0	0.0000	3.0	4.7283	48.0493
rSpA	FEMALE	TRUE	YES	NO	FALSE	treated	noTNFi	NO	NO	NO	1	2.2	1.9841	29.06	21.63	1.8919	0.70	0.0	0	0.0000	3.0	4.7502	48.0493
rSpA	FEMALE	TRUE	YES	NO	FALSE	treated	noTNFi	NO	NO	NO	1	2.2	1.9844	29.22	21.72	1.8925	0.70	0.0	0	0.0000	3.0	4.7611	50.6845
rSpA	FEMALE	TRUE	YES	NO	FALSE	treated	noTNFi	NO	NO	NO	1	2.2	1.9892	29.27	21.77	1.8973	0.70	0.0	0	0.0000	3.0	4.7995	56.9587
rSpA	FEMALE	TRUE	YES	NO	FALSE	treated	noTNFi	NO	NO	NO	1	2.3	1.9941	29.34	21.78	1.8973	0.70	1.0	0	0.0000	3.0	4.8378	56.9587
rSpA	FEMALE	TRUE	YES	NO	FALSE	treated	noTNFi	NO	NO	NO	1	2.3	1.9972	29.34	21.83	1.9028	0.80	1.0	0	0.0000	3.0	4.8789	56.9587
rSpA	FEMALE	TRUE	YES	NO	FALSE	treated	noTNFi	NO	NO	NO	1	2.3	2.0041	29.45	21.84	1.9042	0.80	1.0	0	0.0000	3.0	4.9144	56.9587
rSpA	FEMALE	TRUE	YES	NO	FALSE	treated	noTNFi	NO	NO	NO	1	2.4	2.0072	29.51	21.88	1.9083	0.80	1.0	0	0.0000	3.0	5.0404	56.9587
rSpA	FEMALE	TRUE	YES	NO	FALSE	treated	noTNFi	NO	NO	NO	1	2.4	2.0244	29.73	21.90	1.9083	0.80	1.0	0	0.0000	3.0	5.0951	56.9587
rSpA	FEMALE	TRUE	YES	NO	FALSE	treated	noTNFi	NO	NO	NO	1	2.4	2.0244	29.80	21.95	1.9110	0.80	1.0	0	0.0000	3.0	5.0951	56.9587
rSpA	FEMALE	TRUE	YES	NO	FALSE	treated	noTNFi	NO	NO	NO	1	2.4	2.0344	29.81	22.02	1.9165	0.80	1.0	0	0.0000	3.0	5.1088	56.9587
rSpA	FEMALE	TRUE	YES	NO	FALSE	treated	noTNFi	NO	NO	NO	1	2.4	2.0344	29.86	22.09	1.9165	0.80	1.0	0	0.0000	3.0	5.1745	56.9587
rSpA	FEMALE	TRUE	YES	NO	FALSE	treated	noTNFi	NO	NO	NO	1	2.4	2.0472	29.86	22.14	1.9192	0.90	1.0	0	0.0000	3.0	5.1882	56.9587
rSpA	FEMALE	TRUE	YES	NO	FALSE	treated	noTNFi	NO	NO	NO	1	2.4	2.0772	29.94	22.15	1.9247	0.90	1.0	0	0.0000	3.0	5.2950	56.9587
rSpA	FEMALE	TRUE	YES	NO	FALSE	treated	noTNFi	NO	NO	NO	1	2.4	2.0907	29.99	22.15	1.9247	0.90	1.0	0	0.0000	3.0	5.2950	59.7764
rSpA	FEMALE	TRUE	YES	NO	FALSE	treated	noTNFi	NO	NO	NO	1	2.4	2.0961	30.13	22.31	1.9329	0.90	1.0	0	0.0000	3.0	5.3580	59.7764
rSpA	FEMALE	TRUE	YES	NO	FALSE	treated	noTNFi	NO	NO	NO	1	2.5	2.1044	30.21	22.31	1.9329	0.90	1.0	0	0.0000	3.0	5.3634	59.7764
rSpA	FEMALE	TRUE	YES	NO	FALSE	treated	noTNFi	NO	NO	NO	1	2.5	2.1072	30.25	22.32	1.9357	0.90	1.0	0	0.0000	3.0	5.3854	59.7764
rSpA	FEMALE	TRUE	YES	NO	FALSE	treated	noTNFi	NO	NO	NO	1	2.5	2.1141	30.36	22.34	1.9357	0.90	1.0	0	0.0000	3.0	5.5140	59.7764
rSpA	FEMALE	TRUE	YES	NO	FALSE	treated	noTNFi	NO	NO	NO	1	2.5	2.1177	30.37	22.34	1.9384	0.90	1.0	0	0.0000	3.0	5.5387	59.7764
rSpA	FEMALE	TRUE	YES	NO	FALSE	treated	noTNFi	NO	NO	NO	1	2.5	2.1272	30.37	22.34	1.9411	0.90	1.0	0	0.0000	3.0	5.6263	59.7764
rSpA	FEMALE	TRUE	YES	NO	FALSE	treated	noTNFi	NO	NO	NO	1	2.5	2.1272	30.41	22.40	1.9420	0.90	1.0	0	0.0000	3.0	5.7029	59.7764
rSpA	FEMALE	TRUE	YES	NO	FALSE	treated	noTNFi	NO	NO	NO	1	2.6	2.1328	30.48	22.40	1.9452	0.90	1.0	0	0.0000	3.0	5.8042	59.7764
rSpA	FEMALE	TRUE	YES	NO	FALSE	treated	noTNFi	NO	NO	NO	1	2.6	2.1435	30.61	22.41	1.9493	0.90	1.0	0	0.0000	4.0	5.8261	59.7764
rSpA	FEMALE	TRUE	YES	NO	FALSE	treated	noTNFi	NO	NO	NO	1	2.6	2.1441	30.66	22.41	1.9521	0.90	1.0	0	0.0000	4.0	5.8371	59.7764
rSpA	FEMALE	TRUE	YES	NO	FALSE	treated	noTNFi	NO	NO	NO	1	2.6	2.1830	30.75	22.41	1.9521	1.00	1.0	0	0.0000	4.0	5.8398	59.7764
rSpA	FEMALE	TRUE	YES	NO	FALSE	treated	noTNFi	NO	NO	NO	1	2.6	2.1835	30.76	22.43	1.9557	1.00	1.0	0	0.0000	4.0	5.8508	59.7764
rSpA	FEMALE	TRUE	YES	NO	FALSE	treated	noTNFi	NO	NO	NO	1	2.6	2.1897	30.78	22.43	1.9576	1.00	1.0	0	0.0000	4.0	5.8535	59.7764
rSpA	FEMALE	TRUE	YES	NO	FALSE	treated	noTNFi	NO	NO	NO	1	2.6	2.2008	30.90	22.47	1.9585	1.00	1.0	0	0.0000	4.0	5.8809	59.7764
rSpA	FEMALE	TRUE	YES	NO	FALSE	treated	noTNFi	NO	NO	NO	1	2.6	2.2055	31.15	22.47	1.9594	1.00	1.0	0	0.0000	4.0	5.9028	59.7764
rSpA	FEMALE	TRUE	YES	NO	FALSE	treated	noTNFi	NO	NO	NO	1	2.6	2.2072	31.15	22.47	1.9603	1.00	1.0	0	0.0000	4.0	5.9521	59.7764
rSpA	FEMALE	TRUE	YES	NO	FALSE	treated	noTNFi	NO	NO	NO	1	2.7	2.2086	31.18	22.47	1.9658	1.00	1.0	0	0.0000	4.0	5.9713	59.7764
rSpA	FEMALE	TRUE	YES	NO	FALSE	treated	noTNFi	NO	NO	NO	1	2.7	2.2092	31.23	22.49	1.9685	1.10	1.0	0	0.0000	4.0	6.0643	59.7764
rSpA	FEMALE	TRUE	YES	NO	FALSE	treated	noTNFi	NO	NO	NO	1	2.7	2.2141	31.27	22.53	1.9702	1.10	1.0	0	0.0000	4.0	6.0753	59.7764
rSpA	FEMALE	TRUE	YES	NO	FALSE	treated	noTNFi	NO	NO	NO	1	2.7	2.2192	31.32	22.57	1.9713	1.10	1.0	0	0.0000	4.0	6.0917	59.7764
rSpA	FEMALE	TRUE	YES	NO	FALSE	treated	noTNFi	NO	NO	NO	1	2.7	2.2241	31.33	22.57	1.9740	1.10	1.0	0	0.0000	4.0	6.1821	59.7764
rSpA	FEMALE	TRUE	YES	NO	FALSE	treated	noTNFi	NO	NO	NO	1	2.7	2.2328	31.35	22.58	1.9740	1.10	1.0	0	0.0000	4.0	6.2177	59.7764
rSpA	FEMALE	TRUE	YES	NO	FALSE	treated	noTNFi	NO	NO	NO	1	2.8	2.2344	31.37	22.66	1.9767	1.10	1.0	0	0.0000	4.0	6.2615	59.7764
rSpA	FEMALE	TRUE	YES	NO	FALSE	treated	noTNFi	NO	NO	NO	1	2.8	2.2492	31.41	22.68	1.9795	1.10	1.0	0	0.0000	4.0	6.2861	59.7764
rSpA	FEMALE	TRUE	YES	NO	FALSE	treated	noTNFi	NO	NO	NO	1	2.8	2.2608	31.56	22.69	1.9808	1.20	1.0	0	0.0000	5.0	6.3053	59.7764
rSpA	FEMALE	TRUE	YES	NO	FALSE	treated	noTNFi	NO	NO	NO	1	2.8	2.2708	31.57	22.69	1.9813	1.20	1.0	0	0.0000	5.0	6.3518	59.7764
rSpA	FEMALE	TRUE	YES	NO	FALSE	treated	noTNFi	NO	NO	NO	1	2.8	2.2944	31.59	22.76	1.9849	1.20	1.0	0	0.0000	5.0	6.4066	62.4116
rSpA	FEMALE	TRUE	YES	NO	FALSE	treated	noTNFi	NO	NO	NO	1	2.8	2.2977	31.61	22.76	1.9849	1.20	1.0	0	0.0000	5.0	6.4312	62.4116
rSpA	FEMALE	TRUE	YES	NO	FALSE	treated	noTNFi	NO	NO	NO	1	2.9	2.3041	31.65	22.76	1.9904	1.20	1.0	0	0.0000	5.0	6.4723	62.4116
rSpA	FEMALE	TRUE	YES	NO	FALSE	treated	noTNFi	NO	NO	NO	1	2.9	2.3061	31.78	22.83	1.9922	1.20	1.0	0	0.0000	5.0	6.4832	62.4116
rSpA	FEMALE	TRUE	YES	NO	FALSE	treated	noTNFi	NO	NO	NO	1	2.9	2.3072	31.83	22.84	1.9932	1.20	1.0	0	0.0000	5.0	6.5626	62.4116
rSpA	FEMALE	TRUE	YES	NO	FALSE	treated	noTNFi	NO	NO	NO	1	2.9	2.3092	31.96	22.86	1.9945	1.30	1.0	0	0.0000	5.0	6.6256	62.4116
rSpA	FEMALE	TRUE	YES	NO	FALSE	treated	noTNFi	NO	NO	NO	1	2.9	2.3192	31.97	23.03	1.9959	1.30	1.0	0	0.0000	5.0	6.7050	63.5524
rSpA	FEMALE	TRUE	YES	NO	FALSE	treated	noTNFi	NO	NO	NO	1	2.9	2.3408	32.09	23.03	1.9959	1.30	1.0	0	0.0000	5.0	6.8611	63.5524
rSpA	FEMALE	TRUE	YES	NO	FALSE	treated	noTNFi	NO	NO	NO	1	2.9	2.3572	32.11	23.03	1.9986	1.30	1.0	0	0.0000	5.0	6.8830	63.5524
rSpA	FEMALE	TRUE	YES	NO	FALSE	treated	noTNFi	NO	NO	NO	1	2.9	2.3764	32.28	23.04	2.0014	1.40	1.0	0	0.0000	5.0	6.8830	63.5524
rSpA	FEMALE	TRUE	YES	NO	FALSE	treated	noTNFi	NO	NO	NO	1	2.9	2.3892	32.42	23.04	2.0014	1.40	1.0	0	0.0000	5.0	6.8884	66.1875
rSpA	FEMALE	TRUE	YES	NO	FALSE	treated	noTNFi	NO	NO	NO	1	2.9	2.4041	32.43	23.04	2.0023	1.40	1.0	0	0.0000	5.0	6.8912	66.3701
rSpA	FEMALE	TRUE	YES	NO	FALSE	treated	noTNFi	NO	NO	NO	1	2.9	2.4186	32.49	23.05	2.0041	1.40	1.0	0	0.0000	5.0	7.0007	66.3701
rSpA	FEMALE	TRUE	YES	NO	FALSE	treated	noTNFi	NO	NO	NO	1	3.0	2.4272	32.60	23.05	2.0068	1.40	1.0	0	0.0000	5.0	7.1704	66.3701
rSpA	FEMALE	TRUE	YES	NO	FALSE	treated	noTNFi	NO	NO	NO	1	3.0	2.4272	32.62	23.05	2.0096	1.40	1.0	0	0.0000	5.0	7.1923	66.3701
rSpA	FEMALE	TRUE	YES	NO	FALSE	treated	noTNFi	NO	NO	NO	1	3.0	2.4444	32.67	23.05	2.0096	1.40	1.0	0	0.0000	5.0	7.2005	66.3701
rSpA	FEMALE	TRUE	YES	NO	FALSE	treated	noTNFi	NO	NO	NO	1	3.0	2.4572	32.68	23.08	2.0110	1.40	1.0	0	0.0000	5.0	7.2882	66.3701
rSpA	FEMALE	TRUE	YES	NO	FALSE	treated	noTNFi	NO	NO	NO	1	3.0	2.4612	32.69	23.10	2.0123	1.40	1.0	0	0.0000	5.0	7.2909	66.3701
rSpA	FEMALE	TRUE	YES	NO	FALSE	treated	noTNFi	NO	NO	NO	1	3.1	2.4661	32.93	23.11	2.0132	1.50	1.0	0	0.0000	5.0	7.3183	66.3701
rSpA	FEMALE	TRUE	YES	NO	FALSE	treated	noTNFi	NO	NO	NO	1	3.2	2.4672	32.94	23.14	2.0178	1.50	1.0	0	0.0000	5.0	7.3758	66.3701
rSpA	FEMALE	TRUE	YES	NO	FALSE	treated	noTNFi	NO	NO	NO	1	3.2	2.4744	33.06	23.14	2.0178	1.50	1.0	0	0.0000	5.0	7.4579	66.3701
rSpA	FEMALE	TRUE	YES	NO	FALSE	treated	noTNFi	NO	NO	NO	1	3.2	2.4792	33.11	23.18	2.0178	1.50	1.0	0	0.0000	5.0	7.4880	66.3701
rSpA	FEMALE	TRUE	YES	NO	FALSE	treated	noTNFi	NO	NO	NO	1	3.2	2.4792	33.11	23.20	2.0192	1.50	1.0	0	0.0000	5.0	7.5236	66.3701
rSpA	FEMALE	TRUE	YES	NO	FALSE	treated	noTNFi	NO	NO	NO	1	3.2	2.4892	33.13	23.24	2.0205	1.50	1.0	0	0.0000	5.0	7.6085	66.3701
rSpA	FEMALE	TRUE	YES	NO	FALSE	treated	noTNFi	NO	NO	NO	1	3.2	2.4972	33.14	23.29	2.0233	1.50	1.0	0	0.0000	5.0	7.6112	66.3701
rSpA	FEMALE	TRUE	YES	NO	FALSE	treated	noTNFi	NO	NO	NO	1	3.3	2.4972	33.17	23.30	2.0246	1.60	1.0	0	0.0000	5.0	7.6194	66.3701
rSpA	FEMALE	TRUE	YES	NO	FALSE	treated	noTNFi	NO	NO	NO	1	3.3	2.5006	33.17	23.31	2.0260	1.60	1.0	0	0.0000	5.0	7.6632	66.3701
rSpA	FEMALE	TRUE	YES	NO	FALSE	treated	noTNFi	NO	NO	NO	1	3.3	2.5107	33.22	23.34	2.0287	1.60	1.0	0	0.0000	5.0	7.8220	66.3701
rSpA	FEMALE	TRUE	YES	NO	FALSE	treated	noTNFi	NO	NO	NO	1	3.3	2.5144	33.24	23.36	2.0315	1.60	1.0	0	0.0000	5.0	7.8330	66.3701
rSpA	FEMALE	TRUE	YES	NO	FALSE	treated	noTNFi	NO	NO	NO	1	3.3	2.5172	33.36	23.36	2.0315	1.60	1.0	0	0.0000	5.0	7.8357	66.3701
rSpA	FEMALE	TRUE	YES	NO	FALSE	treated	noTNFi	NO	NO	NO	1	3.3	2.5272	33.42	23.36	2.0315	1.67	1.0	0	0.0000	5.0	7.9151	66.3701
rSpA	FEMALE	TRUE	YES	NO	FALSE	treated	noTNFi	NO	NO	NO	1	3.3	2.5477	33.53	23.39	2.0342	1.70	1.0	0	0.0000	5.0	7.9589	66.3701
rSpA	FEMALE	TRUE	YES	NO	FALSE	treated	noTNFi	NO	NO	NO	1	3.3	2.5708	33.56	23.41	2.0342	1.70	1.0	0	0.0000	5.0	7.9754	66.3701
rSpA	FEMALE	TRUE	YES	NO	FALSE	treated	noTNFi	NO	NO	NO	1	3.3	2.5744	33.66	23.41	2.0360	1.70	1.0	0	0.0000	5.0	7.9808	66.3701
rSpA	MALE	TRUE	YES	NO	FALSE	treated	noTNFi	NO	NO	NO	1	3.4	2.5761	33.66	23.42	2.0370	1.70	1.0	0	0.0000	5.0	8.0274	66.3701
rSpA	MALE	TRUE	YES	NO	FALSE	treated	noTNFi	NO	NO	NO	1	3.4	2.5886	33.67	23.42	2.0379	1.70	1.0	0	0.0000	5.0	8.0575	66.3701
rSpA	MALE	TRUE	YES	NO	FALSE	treated	noTNFi	NO	NO	NO	1	3.4	2.5941	33.82	23.53	2.0383	1.80	1.0	0	0.0000	5.0	8.0903	66.3701
rSpA	MALE	TRUE	YES	NO	FALSE	treated	noTNFi	NO	NO	NO	1	3.4	2.6286	33.83	23.55	2.0397	1.80	1.0	0	0.0000	5.0	8.1095	66.3701
rSpA	MALE	TRUE	YES	NO	FALSE	treated	noTNFi	NO	NO	NO	1	3.4	2.6392	34.02	23.60	2.0397	1.80	1.0	0	0.0000	5.0	8.2875	66.3701
rSpA	MALE	TRUE	YES	NO	FALSE	treated	noTNFi	NO	NO	NO	1	3.5	2.6607	34.05	23.62	2.0438	1.80	1.0	0	0.0000	5.0	8.4052	66.3701
rSpA	MALE	TRUE	YES	NO	FALSE	treated	noTNFi	NO	NO	NO	1	3.5	2.6680	34.11	23.63	2.0452	1.80	1.0	0	0.0000	5.0	8.4107	68.6858
rSpA	MALE	TRUE	YES	NO	FALSE	treated	noTNFi	NO	NO	NO	1	3.5	2.6686	34.13	23.67	2.0479	1.90	1.0	0	0.0000	5.0	8.4517	68.6858
rSpA	MALE	TRUE	YES	NO	FALSE	treated	noTNFi	NO	NO	NO	1	3.5	2.6792	34.15	23.67	2.0479	1.90	1.0	1	0.0000	5.0	8.4791	68.6858
rSpA	MALE	TRUE	YES	NO	FALSE	treated	noTNFi	NO	NO	NO	1	3.5	2.6835	34.28	23.71	2.0486	1.90	1.0	1	0.0000	5.0	8.4901	68.6858
rSpA	MALE	TRUE	YES	NO	FALSE	treated	noTNFi	NO	NO	NO	1	3.5	2.6872	34.49	23.72	2.0507	1.90	1.0	1	0.0000	5.0	8.5257	68.6858
rSpA	MALE	TRUE	YES	NO	FALSE	treated	noTNFi	NO	NO	NO	1	3.6	2.7044	34.52	23.73	2.0507	1.90	1.0	1	0.0000	5.0	8.5558	68.6858
rSpA	MALE	TRUE	YES	NO	FALSE	treated	noTNFi	NO	NO	NO	1	3.6	2.7172	34.55	23.77	2.0507	1.90	1.0	1	0.0000	6.0	8.6270	68.6858
rSpA	MALE	FALSE	YES	NO	FALSE	treated	noTNFi	NO	NO	NO	1	3.6	2.7241	34.60	23.78	2.0561	1.90	1.0	1	0.0000	6.0	8.6489	68.6858
rSpA	MALE	FALSE	YES	NO	FALSE	treated	noTNFi	NO	NO	NO	1	3.7	2.7244	34.63	23.80	2.0589	2.00	1.0	1	0.0000	6.0	8.6708	68.6858
rSpA	MALE	FALSE	YES	NO	FALSE	treated	noTNFi	NO	NO	NO	1	3.7	2.7372	34.63	23.81	2.0643	2.00	1.0	1	0.0000	6.0	8.7091	68.6858
rSpA	MALE	FALSE	YES	NO	FALSE	treated	noTNFi	NO	NO	NO	1	3.7	2.7372	34.66	23.83	2.0671	2.00	1.0	1	0.0000	6.0	8.7228	68.6858
rSpA	MALE	FALSE	YES	NO	FALSE	treated	noTNFi	NO	NO	NO	1	3.8	2.7408	34.66	23.85	2.0698	2.00	1.0	1	0.0000	6.0	8.7858	68.6858
rSpA	MALE	FALSE	YES	NO	FALSE	treated	noTNFi	NO	NO	NO	1	3.8	2.7472	34.76	23.88	2.0698	2.00	1.0	1	0.0000	6.0	8.8405	68.6858
rSpA	MALE	FALSE	YES	NO	FALSE	treated	noTNFi	NO	NO	NO	1	3.8	2.7658	34.91	23.88	2.0698	2.00	1.0	1	0.0000	6.0	9.0075	68.6858
rSpA	MALE	FALSE	YES	NO	FALSE	treated	noTNFi	NO	NO	NO	1	3.8	2.7692	34.96	23.89	2.0698	2.00	1.0	1	0.0000	6.0	9.0267	68.6858
rSpA	MALE	FALSE	YES	NO	FALSE	treated	noTNFi	NO	NO	NO	1	3.8	2.7758	35.10	23.89	2.0794	2.10	1.0	1	0.0000	6.0	9.0404	68.6858
rSpA	MALE	FALSE	YES	NO	FALSE	treated	noTNFi	NO	NO	NO	1	3.8	2.7944	35.14	23.91	2.0794	2.10	1.0	1	0.0000	6.0	9.0732	68.6858
rSpA	MALE	FALSE	YES	NO	FALSE	treated	noTNFi	NO	NO	NO	1	3.8	2.7955	35.18	23.95	2.0808	2.10	1.0	1	0.0000	6.0	9.0787	68.6858
rSpA	MALE	FALSE	YES	NO	FALSE	treated	noTNFi	NO	NO	NO	1	3.8	2.7972	35.19	23.99	2.0821	2.10	1.0	1	0.0000	6.0	9.1170	68.6858
rSpA	MALE	FALSE	YES	NO	FALSE	treated	noTNFi	NO	NO	NO	1	3.8	2.8044	35.25	23.99	2.0862	2.10	1.0	1	0.0000	7.0	9.1636	68.6858
rSpA	MALE	FALSE	YES	NO	FALSE	treated	noTNFi	NO	NO	NO	1	3.9	2.8181	35.32	24.00	2.0862	2.10	1.0	1	0.0000	7.0	9.1636	68.6858
rSpA	MALE	FALSE	YES	NO	FALSE	treated	noTNFi	NO	NO	NO	1	3.9	2.8192	35.53	24.03	2.0862	2.10	1.0	1	0.0000	7.0	9.1691	68.6858
rSpA	MALE	FALSE	YES	NO	FALSE	treated	noTNFi	NO	NO	NO	1	3.9	2.8344	35.57	24.09	2.0876	2.20	1.0	1	0.0000	7.0	9.1828	68.6858
rSpA	MALE	FALSE	YES	NO	FALSE	treated	noTNFi	NO	NO	NO	1	3.9	2.8386	35.59	24.11	2.0890	2.20	1.3	1	0.0000	7.0	9.2402	68.6858
rSpA	MALE	FALSE	YES	NO	FALSE	treated	noTNFi	NO	NO	YES	1	3.9	2.8386	35.73	24.11	2.0999	2.20	1.3	1	0.0000	7.0	9.2813	68.6858
rSpA	MALE	FALSE	YES	NO	FALSE	treated	noTNFi	NO	NO	YES	1	4.0	2.8392	35.81	24.16	2.1027	2.20	1.3	1	0.0000	7.0	9.2895	68.6858
rSpA	MALE	FALSE	YES	NO	FALSE	treated	noTNFi	NO	NO	YES	1	4.0	2.8744	35.95	24.19	2.1081	2.20	1.3	1	0.0000	7.0	9.3662	68.6858
rSpA	MALE	FALSE	YES	NO	FALSE	treated	noTNFi	NO	NO	YES	1	4.0	2.8841	36.03	24.22	2.1081	2.20	1.3	1	0.0000	7.0	9.4155	68.6858
rSpA	MALE	FALSE	YES	NO	FALSE	treated	noTNFi	NO	NO	YES	1	4.1	2.8844	36.04	24.22	2.1081	2.20	2.0	1	0.0000	7.0	9.4949	69.0052
rSpA	MALE	FALSE	YES	NO	FALSE	treated	noTNFi	NO	NO	YES	1	4.1	2.8872	36.05	24.24	2.1095	2.20	2.0	1	0.0000	7.0	9.5195	69.0052
rSpA	MALE	FALSE	YES	NO	FALSE	treated	noTNFi	NO	NO	YES	1	4.1	2.9008	36.05	24.25	2.1109	2.20	2.0	2	0.0000	7.0	9.5688	69.0052
rSpA	MALE	FALSE	YES	NO	FALSE	treated	noTNFi	NO	NO	YES	1	4.1	2.9161	36.08	24.26	2.1109	2.30	2.0	2	0.0000	8.0	9.5852	69.0052
rSpA	MALE	FALSE	YES	NO	FALSE	treated	noTNFi	NO	NO	YES	1	4.1	2.9312	36.16	24.26	2.1129	2.30	2.0	2	0.0000	8.0	9.7221	69.0052
rSpA	MALE	FALSE	YES	NO	FALSE	treated	noTNFi	NO	NO	YES	1	4.1	2.9344	36.17	24.28	2.1136	2.30	2.0	2	0.0000	8.0	9.7495	69.0052
rSpA	MALE	FALSE	YES	NO	FALSE	treated	noTNFi	NO	NO	YES	1	4.1	2.9586	36.28	24.34	2.1136	2.40	2.0	2	0.0000	8.0	9.7687	69.0052
rSpA	MALE	FALSE	YES	NO	FALSE	treated	noTNFi	NO	NO	YES	1	4.1	2.9672	36.31	24.34	2.1136	2.40	2.0	2	0.0000	8.0	9.8015	69.0052
rSpA	MALE	FALSE	YES	NO	FALSE	treated	noTNFi	NO	NO	YES	1	4.1	2.9744	36.34	24.38	2.1136	2.50	2.0	2	0.0000	8.0	9.8316	69.0052
rSpA	MALE	FALSE	YES	NO	FALSE	treated	noTNFi	NO	NO	YES	1	4.2	2.9872	36.45	24.38	2.1164	2.50	2.0	2	0.0000	8.0	9.8344	69.0052
rSpA	MALE	FALSE	YES	NO	FALSE	treated	noTNFi	NO	NO	YES	1	4.2	2.9992	36.47	24.38	2.1218	2.50	2.0	2	0.0000	8.0	10.0096	69.0052
rSpA	MALE	FALSE	YES	NO	FALSE	treated	noTNFi	NO	NO	YES	1	4.2	3.0112	36.50	24.42	2.1246	2.50	2.0	2	0.0000	8.0	10.0890	69.0052
rSpA	MALE	FALSE	YES	NO	FALSE	treated	noTNFi	NO	NO	YES	1	4.2	3.0144	36.52	24.42	2.1273	2.50	2.0	2	0.0000	8.0	10.1246	69.0052
rSpA	MALE	FALSE	YES	NO	FALSE	treated	noTNFi	NO	NO	YES	1	4.2	3.0233	36.65	24.44	2.1273	2.50	2.0	2	0.0000	8.0	10.1848	69.0052
rSpA	MALE	FALSE	YES	NO	FALSE	treated	noTNFi	NO	NO	YES	1	4.2	3.0244	36.85	24.45	2.1328	2.50	2.0	2	0.0000	8.0	10.2067	69.0052
rSpA	MALE	FALSE	YES	NO	FALSE	treated	noTNFi	NO	NO	YES	1	4.3	3.0572	37.02	24.51	2.1355	2.50	2.0	2	0.0000	8.0	10.2779	69.0052
rSpA	MALE	FALSE	YES	NO	FALSE	treated	noTNFi	NO	NO	YES	1	4.3	3.0586	37.02	24.51	2.1355	2.50	2.0	2	0.5000	8.0	10.2971	69.0052
rSpA	MALE	FALSE	YES	NO	FALSE	treated	noTNFi	NO	NO	YES	1	4.3	3.0696	37.05	24.57	2.1355	2.60	2.0	2	0.5000	8.0	10.3874	69.0052
rSpA	MALE	FALSE	YES	NO	FALSE	treated	noTNFi	NO	NO	YES	1	4.4	3.0744	37.06	24.57	2.1383	2.60	2.0	2	0.5000	8.0	10.3984	69.0052
rSpA	MALE	FALSE	YES	NO	FALSE	treated	noTNFi	NO	NO	YES	1	4.4	3.0875	37.10	24.62	2.1410	2.60	2.0	2	0.5000	8.0	10.4038	69.0052
rSpA	MALE	FALSE	YES	NO	FALSE	treated	noTNFi	NO	NO	YES	1	4.4	3.0912	37.16	24.62	2.1465	2.60	2.0	2	0.5000	8.0	10.4120	69.0052
rSpA	MALE	FALSE	YES	NO	FALSE	treated	noTNFi	NO	NO	YES	1	4.4	3.1207	37.18	24.64	2.1485	2.60	2.0	2	0.5000	8.0	10.4860	69.0052
rSpA	MALE	FALSE	YES	NO	FALSE	treated	noTNFi	NO	NO	YES	1	4.4	3.1307	37.23	24.68	2.1492	2.60	2.0	2	0.5000	8.0	10.5024	69.0052
rSpA	MALE	FALSE	YES	NO	FALSE	treated	noTNFi	NO	NO	YES	1	4.6	3.1308	37.27	24.68	2.1492	2.60	2.0	2	0.5000	8.0	10.5243	69.0052
rSpA	MALE	FALSE	YES	NO	FALSE	treated	noTNFi	NO	NO	YES	1	4.6	3.1372	37.32	24.76	2.1492	2.70	2.0	2	0.5000	8.0	10.5298	69.0052
rSpA	MALE	FALSE	YES	NO	FALSE	treated	noTNFi	NO	NO	YES	1	4.6	3.1461	37.33	24.76	2.1520	2.70	2.0	2	0.5000	8.0	10.5435	69.0052
rSpA	MALE	FALSE	YES	NO	FALSE	treated	noTNFi	NO	NO	YES	1	4.6	3.1472	37.35	24.77	2.1533	2.70	2.0	2	0.5000	8.0	10.5626	69.0052
rSpA	MALE	FALSE	YES	NO	FALSE	treated	noTNFi	NO	NO	YES	1	4.6	3.1544	37.38	24.80	2.1547	2.70	2.0	2	0.5000	8.0	10.5955	69.0052
rSpA	MALE	FALSE	YES	NO	FALSE	treated	noTNFi	NO	NO	YES	1	4.7	3.1572	37.38	24.82	2.1574	2.70	2.0	2	0.5000	8.0	10.5982	69.0052
rSpA	MALE	FALSE	YES	NO	FALSE	treated	noTNFi	NO	NO	YES	1	4.7	3.1686	37.39	24.86	2.1602	2.80	2.0	2	0.5000	8.0	10.6092	69.0052
rSpA	MALE	FALSE	YES	NO	FALSE	treated	noTNFi	NO	NO	YES	1	4.7	3.1781	37.40	24.88	2.1656	2.80	2.0	2	0.5000	8.0	10.6913	69.0052
rSpA	MALE	FALSE	YES	NO	FALSE	treated	noTNFi	NO	NO	YES	1	4.7	3.1844	37.42	24.88	2.1766	2.80	2.0	2	0.5000	8.0	10.7214	69.0052
rSpA	MALE	FALSE	YES	NO	FALSE	treated	noTNFi	NO	NO	YES	1	4.7	3.1872	37.47	24.90	2.1784	2.80	2.0	2	0.5000	8.0	10.7707	69.0052
rSpA	MALE	FALSE	YES	NO	FALSE	treated	noTNFi	NO	NO	YES	1	4.7	3.1900	37.52	24.91	2.1848	2.80	2.0	2	0.5000	8.0	10.8419	71.3210
rSpA	MALE	FALSE	YES	NO	FALSE	treated	noTNFi	NO	NO	YES	1	4.7	3.1941	37.78	24.97	2.1875	2.80	2.0	2	0.5000	8.0	10.9158	71.3210
rSpA	MALE	FALSE	YES	NO	FALSE	treated	noTNFi	NO	NO	YES	1	4.7	3.1972	37.82	25.00	2.1875	2.80	2.0	2	0.5000	8.0	11.0089	71.3210
rSpA	MALE	FALSE	YES	NO	FALSE	treated	noTNFi	NO	NO	YES	1	4.8	3.2044	37.84	25.04	2.1903	2.80	2.0	2	0.5000	8.0	11.0171	71.3210
rSpA	MALE	FALSE	YES	NO	FALSE	treated	noTNFi	NO	NO	YES	1	4.8	3.2077	37.87	25.06	2.1903	2.80	2.0	2	0.5000	8.0	11.0500	71.3210
rSpA	MALE	FALSE	YES	NO	FALSE	treated	noTNFi	NO	NO	YES	1	4.8	3.2107	37.89	25.06	2.1930	2.80	2.0	2	0.5000	8.0	11.0554	71.3210
rSpA	MALE	FALSE	YES	NO	FALSE	treated	noTNFi	NO	NO	YES	1	4.9	3.2133	37.89	25.08	2.2003	2.90	2.0	2	0.5000	8.0	11.1047	71.3210
rSpA	MALE	FALSE	YES	NO	FALSE	treated	noTNFi	YES	NO	YES	1	4.9	3.2227	37.94	25.14	2.2012	2.90	2.0	2	0.5455	8.0	11.1157	71.3210
rSpA	MALE	FALSE	YES	NO	FALSE	treated	noTNFi	YES	NO	YES	1	4.9	3.2244	37.95	25.16	2.2012	2.90	2.0	2	0.6000	8.0	11.1266	71.3210
rSpA	MALE	FALSE	YES	NO	FALSE	treated	noTNFi	YES	NO	YES	1	4.9	3.2272	37.97	25.16	2.2040	2.90	2.0	2	0.6000	8.0	11.1622	71.3210
rSpA	MALE	FALSE	YES	NO	FALSE	treated	noTNFi	YES	NO	YES	1	4.9	3.2381	38.06	25.18	2.2067	2.90	2.0	2	0.6000	8.0	11.2060	71.3210
rSpA	MALE	FALSE	YES	NO	FALSE	treated	noTNFi	YES	NO	YES	1	4.9	3.2592	38.09	25.18	2.2067	3.00	2.0	2	0.6000	8.0	11.2717	71.3210
rSpA	MALE	FALSE	YES	NO	FALSE	treated	noTNFi	YES	NO	YES	1	4.9	3.2661	38.24	25.21	2.2149	3.00	2.0	2	0.6000	8.0	11.3429	71.3210
rSpA	MALE	FALSE	YES	NO	FALSE	treated	noTNFi	YES	NO	YES	1	5.0	3.2672	38.24	25.28	2.2149	3.00	2.0	2	0.6000	8.0	11.4114	71.3210
rSpA	MALE	FALSE	YES	NO	FALSE	treated	noTNFi	YES	NO	YES	1	5.0	3.2681	38.26	25.34	2.2177	3.00	2.0	2	0.9250	8.0	11.4196	75.2795
rSpA	MALE	FALSE	YES	NO	FALSE	treated	noTNFi	YES	NO	YES	1	5.0	3.2692	38.29	25.35	2.2231	3.10	2.0	2	1.0000	8.0	11.4333	75.2795
rSpA	MALE	FALSE	YES	NO	FALSE	treated	noTNFi	YES	NO	YES	1	5.0	3.2712	38.33	25.35	2.2231	3.10	2.0	2	1.0000	8.0	11.4634	75.2795
rSpA	MALE	FALSE	YES	NO	FALSE	treated	noTNFi	YES	NO	YES	1	5.0	3.2749	38.34	25.38	2.2259	3.10	2.0	2	1.0000	8.0	11.4853	75.2795
rSpA	MALE	FALSE	YES	NO	FALSE	treated	noTNFi	YES	NO	YES	1	5.0	3.2812	38.42	25.50	2.2259	3.10	2.0	2	1.0000	8.0	11.5072	75.2795
rSpA	MALE	FALSE	YES	NO	FALSE	treated	noTNFi	YES	NO	YES	1	5.0	3.2858	38.43	25.51	2.2259	3.11	2.0	2	1.0000	8.0	11.5127	75.2795
rSpA	MALE	FALSE	YES	NO	FALSE	treated	noTNFi	YES	NO	YES	1	5.0	3.3012	38.44	25.53	2.2286	3.20	2.0	2	1.0000	8.0	11.6249	75.2795
rSpA	MALE	FALSE	YES	NO	FALSE	treated	noTNFi	YES	NO	YES	1	5.0	3.3044	38.45	25.59	2.2286	3.20	2.0	2	1.0000	8.0	11.6687	75.2795
rSpA	MALE	FALSE	YES	YES	FALSE	treated	noTNFi	YES	NO	YES	1	5.0	3.3072	38.45	25.59	2.2409	3.20	2.0	2	1.0000	8.0	11.6742	75.2795
rSpA	MALE	FALSE	YES	YES	FALSE	treated	noTNFi	YES	NO	YES	1	5.1	3.3081	38.69	25.61	2.2478	3.20	2.0	2	1.0000	8.0	11.6742	75.2795
rSpA	MALE	FALSE	YES	YES	FALSE	treated	noTNFi	YES	NO	YES	1	5.1	3.3092	38.72	25.62	2.2478	3.20	2.0	2	1.0000	8.0	11.7536	75.2795
rSpA	MALE	FALSE	YES	YES	FALSE	treated	noTNFi	YES	NO	YES	1	5.1	3.3333	38.77	25.64	2.2478	3.20	2.0	2	1.0000	9.0	11.8138	75.2795
rSpA	MALE	FALSE	YES	YES	FALSE	treated	noTNFi	YES	NO	YES	1	5.1	3.3344	38.84	25.64	2.2478	3.20	2.0	2	1.0000	9.0	11.8604	75.2795
rSpA	MALE	FALSE	YES	YES	FALSE	treated	noTNFi	YES	NO	YES	1	5.1	3.3408	38.85	25.65	2.2578	3.30	2.0	2	1.0000	9.0	11.8850	75.2795
rSpA	MALE	FALSE	YES	YES	FALSE	treated	noTNFi	YES	NO	YES	1	5.1	3.3455	38.87	25.73	2.2601	3.30	2.0	2	1.0000	9.0	11.9370	75.2795
rSpA	MALE	FALSE	YES	YES	FALSE	treated	noTNFi	YES	NO	YES	1	5.2	3.3455	38.89	25.73	2.2615	3.30	2.0	2	1.0000	9.0	11.9699	75.2795
rSpA	MALE	FALSE	YES	YES	FALSE	treated	noTNFi	YES	NO	YES	1	5.2	3.3528	38.99	25.77	2.2624	3.40	2.0	2	1.0000	9.0	11.9726	75.2795
rSpA	MALE	FALSE	YES	YES	FALSE	treated	noTNFi	YES	NO	YES	1	5.2	3.3635	39.26	25.78	2.2628	3.40	2.0	2	1.0000	9.0	11.9918	75.2795
rSpA	MALE	FALSE	YES	YES	FALSE	treated	noTNFi	YES	NO	YES	1	5.2	3.3677	39.35	25.88	2.2642	3.40	2.0	2	1.0000	9.0	11.9945	75.2795
rSpA	MALE	FALSE	YES	YES	FALSE	treated	noTNFi	YES	NO	YES	1	5.2	3.3727	39.45	25.90	2.2642	3.40	2.0	2	1.0000	9.0	11.9973	75.2795
rSpA	MALE	FALSE	YES	YES	FALSE	treated	noTNFi	YES	NO	YES	1	5.2	3.3861	39.60	25.90	2.2683	3.40	2.0	2	1.0000	9.0	12.0301	75.2795
rSpA	MALE	FALSE	YES	YES	FALSE	treated	noTNFi	YES	NO	YES	1	5.2	3.3992	39.66	25.91	2.2724	3.44	2.0	2	1.0000	10.0	12.1533	75.2795
rSpA	MALE	FALSE	YES	YES	FALSE	treated	noTNFi	YES	NO	YES	1	5.2	3.4144	40.01	25.95	2.2724	3.50	2.0	2	1.0000	10.0	12.1670	75.2795
rSpA	MALE	FALSE	YES	YES	FALSE	treated	noTNFi	YES	NO	YES	1	5.2	3.4269	40.07	25.96	2.2738	3.50	2.0	2	1.0000	10.0	12.4490	75.2795
rSpA	MALE	FALSE	YES	YES	FALSE	treated	noTNFi	YES	NO	YES	1	5.3	3.4407	40.17	25.99	2.2779	3.50	2.0	2	1.0000	10.0	12.5585	75.2795
rSpA	MALE	FALSE	YES	YES	FALSE	treated	noTNFi	YES	NO	YES	1	5.3	3.4507	40.19	25.99	2.2779	3.50	2.0	2	1.0000	10.0	12.6215	75.2795
rSpA	MALE	FALSE	YES	YES	FALSE	treated	noTNFi	YES	NO	YES	1	5.3	3.4572	40.19	26.06	2.2806	3.50	2.0	2	1.0000	10.0	12.6379	75.6674
rSpA	MALE	FALSE	YES	YES	FALSE	treated	noTNFi	YES	NO	YES	1	5.3	3.4727	40.21	26.09	2.2806	3.50	2.0	2	1.0000	10.0	12.6489	75.6674
rSpA	MALE	FALSE	YES	YES	FALSE	treated	noTNFi	YES	NO	YES	1	5.3	3.5012	40.34	26.12	2.2834	3.60	2.5	2	1.0000	10.0	12.7639	77.9147
rSpA	MALE	FALSE	YES	YES	FALSE	treated	noTNFi	YES	NO	YES	1	5.4	3.5072	40.34	26.13	2.2861	3.60	2.5	2	1.0909	10.0	12.7693	77.9147
rSpA	MALE	FALSE	YES	YES	FALSE	treated	noTNFi	YES	NO	YES	1	5.4	3.5108	40.36	26.20	2.2861	3.60	2.5	2	1.0909	10.0	12.7693	77.9147
rSpA	MALE	FALSE	YES	YES	FALSE	treated	noTNFi	YES	NO	YES	1	5.4	3.5235	40.40	26.22	2.2861	3.60	2.5	2	1.0909	10.0	12.9008	77.9147
rSpA	MALE	FALSE	YES	YES	FALSE	treated	noTNFi	YES	NO	YES	1	5.4	3.5443	40.54	26.23	2.2916	3.60	2.5	2	1.0909	10.0	12.9500	77.9147
rSpA	MALE	FALSE	YES	YES	FALSE	treated	noTNFi	YES	NO	YES	1	5.4	3.5461	40.58	26.26	2.3149	3.70	3.0	2	1.2000	10.0	12.9528	77.9147
rSpA	MALE	FALSE	YES	YES	FALSE	treated	noTNFi	YES	NO	YES	1	5.4	3.5572	40.63	26.26	2.3153	3.70	3.0	2	1.2000	10.0	13.0951	77.9147
rSpA	MALE	FALSE	YES	YES	FALSE	treated	noTNFi	YES	NO	YES	1	5.4	3.5755	40.71	26.30	2.3162	3.70	3.0	2	1.2000	10.0	13.1116	77.9147
rSpA	MALE	FALSE	YES	YES	FALSE	treated	noTNFi	YES	NO	YES	1	5.4	3.5975	40.73	26.40	2.3162	3.80	3.0	2	1.2000	10.0	13.1143	77.9147
rSpA	MALE	FALSE	YES	YES	FALSE	treated	noTNFi	YES	NO	YES	1	5.4	3.6012	40.75	26.40	2.3162	3.80	3.0	2	1.5000	10.0	13.1992	77.9147
rSpA	MALE	FALSE	YES	YES	FALSE	treated	noTNFi	YES	NO	YES	1	5.4	3.6077	40.80	26.42	2.3317	3.80	3.0	2	1.5000	10.0	13.2019	77.9147
rSpA	MALE	FALSE	YES	YES	FALSE	treated	noTNFi	YES	NO	YES	1	5.5	3.6192	40.86	26.44	2.3409	3.90	3.0	2	1.5000	10.0	13.2731	77.9147
rSpA	MALE	FALSE	YES	YES	FALSE	treated	noTNFi	YES	NO	YES	1	5.5	3.6227	40.86	26.45	2.3409	3.90	3.0	2	1.5000	10.0	13.3087	77.9147
rSpA	MALE	FALSE	YES	YES	FALSE	treated	noTNFi	YES	NO	YES	1	5.6	3.6272	41.11	26.45	2.3436	3.90	3.0	2	1.5000	10.0	13.3498	77.9147
rSpA	MALE	FALSE	YES	YES	FALSE	treated	noTNFi	YES	NO	YES	1	5.6	3.6292	41.11	26.50	2.3436	4.00	3.0	2	1.5000	11.0	13.3881	77.9147
rSpA	MALE	FALSE	YES	YES	FALSE	treated	noTNFi	YES	NO	YES	1	5.6	3.6377	41.16	26.56	2.3436	4.00	3.0	2	1.5000	11.0	13.3990	77.9147
rSpA	MALE	FALSE	YES	YES	FALSE	treated	noTNFi	YES	NO	YES	1	5.6	3.6478	41.23	26.61	2.3573	4.00	3.0	2	1.5000	11.0	13.4045	77.9147
rSpA	MALE	FALSE	YES	YES	FALSE	treated	noTNFi	YES	NO	YES	1	5.7	3.6592	41.26	26.61	2.3600	4.00	3.0	2	1.5000	11.0	13.5934	77.9147
rSpA	MALE	FALSE	YES	YES	FALSE	treated	noTNFi	YES	NO	YES	1	5.7	3.6641	41.33	26.62	2.3600	4.20	3.0	2	1.5000	11.0	13.5962	77.9147
rSpA	MALE	FALSE	YES	YES	FALSE	treated	noTNFi	YES	NO	YES	1	5.7	3.6644	41.48	26.72	2.3874	4.20	3.0	2	1.5000	11.0	13.6400	77.9147
rSpA	MALE	FALSE	YES	YES	FALSE	treated	noTNFi	YES	NO	YES	1	5.7	3.6744	41.49	26.73	2.3949	4.20	3.0	2	1.5455	11.0	13.6564	77.9147
rSpA	MALE	FALSE	YES	YES	FALSE	treated	noTNFi	YES	NO	YES	1	5.7	3.6772	41.55	26.83	2.3965	4.20	3.0	2	1.6000	11.0	13.6674	77.9147
rSpA	MALE	FALSE	YES	YES	FALSE	treated	noTNFi	YES	NO	YES	1	5.8	3.6778	41.61	26.84	2.3970	4.20	3.0	2	1.6364	11.0	13.7002	77.9147
rSpA	MALE	FALSE	YES	YES	FALSE	treated	noTNFi	YES	YES	YES	1	5.8	3.6972	41.73	26.85	2.3984	4.20	3.0	2	2.0000	11.0	13.8754	77.9147
rSpA	MALE	FALSE	YES	YES	FALSE	treated	noTNFi	YES	YES	YES	1	5.8	3.6986	41.75	26.87	2.4020	4.30	3.0	2	2.0000	11.0	13.8946	77.9147
rSpA	MALE	FALSE	YES	YES	FALSE	treated	noTNFi	YES	YES	YES	1	5.8	3.7212	41.75	26.87	2.4134	4.30	3.0	2	2.0000	11.0	13.9548	77.9147
rSpA	MALE	FALSE	YES	YES	FALSE	treated	noTNFi	YES	YES	YES	1	5.8	3.7244	41.88	26.99	2.4175	4.30	3.0	2	2.0000	11.0	14.0972	77.9147
rSpA	MALE	FALSE	YES	YES	FALSE	treated	noTNFi	YES	YES	YES	1	5.9	3.7408	41.95	26.99	2.4216	4.30	3.0	2	2.0000	12.0	14.2067	77.9147
rSpA	MALE	FALSE	YES	YES	FALSE	treated	noTNFi	YES	YES	YES	1	5.9	3.7444	42.00	27.01	2.4394	4.30	3.0	2	2.0000	12.0	14.2259	77.9147
rSpA	MALE	FALSE	YES	YES	FALSE	treated	noTNFi	YES	YES	YES	1	5.9	3.7458	42.02	27.01	2.4449	4.30	3.0	2	2.0000	12.0	14.3628	77.9147
rSpA	MALE	FALSE	YES	YES	FALSE	treated	noTNFi	YES	YES	YES	1	5.9	3.7475	42.18	27.04	2.4522	4.40	3.0	2	2.0000	12.0	14.6749	77.9147
rSpA	MALE	FALSE	YES	YES	FALSE	treated	noTNFi	YES	YES	YES	1	5.9	3.7544	42.20	27.06	2.4531	4.40	3.0	2	2.0000	12.0	14.7269	77.9147
rSpA	MALE	FALSE	YES	YES	FALSE	treated	noTNFi	YES	YES	YES	1	5.9	3.7544	42.29	27.08	2.4531	4.40	3.0	2	2.0000	12.0	14.7570	77.9147
rSpA	MALE	FALSE	YES	YES	FALSE	treated	noTNFi	YES	YES	YES	1	5.9	3.7707	42.32	27.08	2.4531	4.50	3.0	2	2.0000	12.0	14.8008	77.9147
rSpA	MALE	FALSE	YES	YES	FALSE	treated	noTNFi	YES	YES	YES	1	6.0	3.7755	42.37	27.12	2.4559	4.60	3.0	2	2.0000	12.0	14.8802	77.9147
rSpA	MALE	FALSE	YES	YES	FALSE	treated	noTNFi	YES	YES	YES	1	6.0	3.7786	42.46	27.13	2.4568	4.60	3.0	2	2.0000	12.0	14.9377	77.9147
rSpA	MALE	FALSE	YES	YES	FALSE	treated	noTNFi	YES	YES	YES	1	6.0	3.7808	42.48	27.14	2.4595	4.60	3.0	2	2.0000	13.0	14.9405	77.9147
rSpA	MALE	FALSE	YES	YES	FALSE	treated	noTNFi	YES	YES	YES	1	6.0	3.7855	42.49	27.15	2.4695	4.60	3.0	2	2.0000	13.0	14.9405	77.9147
rSpA	MALE	FALSE	YES	YES	FALSE	treated	noTNFi	YES	YES	YES	1	6.0	3.8135	42.69	27.15	2.4695	4.60	3.0	2	2.0000	13.0	14.9733	77.9147
rSpA	MALE	FALSE	YES	YES	FALSE	treated	noTNFi	YES	YES	YES	1	6.0	3.8181	42.70	27.17	2.4750	4.60	3.0	2	2.0000	13.0	15.0034	77.9147
rSpA	MALE	FALSE	YES	YES	FALSE	treated	noTNFi	YES	YES	YES	1	6.0	3.8255	42.74	27.28	2.4805	4.70	3.0	2	2.0000	13.0	15.0390	77.9147
rSpA	MALE	FALSE	YES	YES	FALSE	treated	noTNFi	YES	YES	YES	1	6.1	3.8286	42.80	27.38	2.4887	4.70	3.0	2	2.0000	13.0	15.0418	77.9147
rSpA	MALE	FALSE	YES	YES	FALSE	treated	noTNFi	YES	YES	YES	1	6.1	3.8307	42.81	27.44	2.4887	4.70	3.0	2	2.0000	13.0	15.1157	77.9147
rSpA	MALE	FALSE	YES	YES	FALSE	treated	noTNFi	YES	YES	YES	1	6.2	3.8408	42.81	27.45	2.4887	4.70	3.0	2	2.0000	13.0	15.1869	77.9147
rSpA	MALE	FALSE	YES	YES	FALSE	treated	noTNFi	YES	YES	YES	1	6.2	3.8417	42.90	27.46	2.4914	4.80	3.0	2	2.0000	14.0	15.2115	77.9147
rSpA	MALE	FALSE	YES	YES	FALSE	treated	noTNFi	YES	YES	YES	1	6.2	3.8555	42.92	27.46	2.4928	4.90	3.0	2	2.0000	14.0	15.2334	77.9147
rSpA	MALE	FALSE	YES	YES	FALSE	treated	noTNFi	YES	YES	YES	1	6.2	3.8581	42.93	27.47	2.4942	4.90	3.0	2	2.0000	14.0	15.2827	77.9147
rSpA	MALE	FALSE	YES	YES	FALSE	treated	noTNFi	YES	YES	YES	1	6.2	3.8641	42.93	27.58	2.4969	4.90	3.0	2	2.0000	14.0	15.3128	77.9147
rSpA	MALE	FALSE	YES	YES	FALSE	treated	noTNFi	YES	YES	YES	1	6.3	3.8877	42.96	27.63	2.5079	5.00	3.0	2	2.0000	14.0	15.3511	77.9147
rSpA	MALE	FALSE	YES	YES	FALSE	treated	noTNFi	YES	YES	YES	1	6.3	3.8998	43.12	27.64	2.5106	5.00	3.0	3	2.0000	14.0	15.4031	77.9147
rSpA	MALE	FALSE	YES	YES	FALSE	treated	noTNFi	YES	YES	YES	1	6.3	3.9028	43.16	27.64	2.5257	5.00	3.0	3	2.0000	14.0	15.4168	77.9147
rSpA	MALE	FALSE	YES	YES	FALSE	treated	noTNFi	YES	YES	YES	1	6.3	3.9386	43.17	27.70	2.5298	5.00	3.0	3	2.0000	14.0	15.4251	77.9147
rSpA	MALE	FALSE	YES	YES	FALSE	treated	noTNFi	YES	YES	YES	1	6.3	3.9486	43.22	27.73	2.5435	5.10	3.0	3	2.0000	14.0	15.4415	77.9147
rSpA	MALE	FALSE	YES	YES	FALSE	treated	noTNFi	YES	YES	YES	1	6.3	3.9735	43.43	27.76	2.5489	5.10	3.0	3	2.0000	15.0	15.5537	77.9147
rSpA	MALE	FALSE	YES	YES	FALSE	treated	noTNFi	YES	YES	YES	1	6.4	3.9792	43.57	27.78	2.5517	5.20	3.0	3	2.0000	15.0	15.6468	77.9147
rSpA	MALE	FALSE	YES	YES	FALSE	treated	noTNFi	YES	YES	YES	1	6.4	3.9878	43.57	27.78	2.5626	5.20	3.0	3	2.0000	15.0	15.6715	77.9147
rSpA	MALE	FALSE	YES	YES	FALSE	treated	noTNFi	YES	YES	YES	1	6.4	4.0035	43.58	27.78	2.5635	5.20	3.0	3	2.0909	15.0	15.7481	77.9147
rSpA	MALE	FALSE	YES	YES	FALSE	treated	noTNFi	YES	YES	YES	1	6.4	4.0072	43.63	27.82	2.5681	5.20	3.0	3	2.1818	15.0	16.2519	77.9147
rSpA	MALE	FALSE	YES	YES	FALSE	treated	noTNFi	YES	YES	YES	1	6.4	4.0135	43.66	27.85	2.5832	5.30	3.0	3	2.2000	15.0	16.3806	77.9147
rSpA	MALE	FALSE	YES	YES	FALSE	treated	noTNFi	YES	YES	YES	1	6.4	4.0192	43.67	27.92	2.5982	5.40	3.0	3	2.2667	15.0	16.4216	77.9147
rSpA	MALE	FALSE	YES	YES	FALSE	treated	noTNFi	YES	YES	YES	1	6.4	4.0208	43.67	27.99	2.5982	5.40	3.0	3	2.4000	15.0	16.5421	77.9147
rSpA	MALE	FALSE	YES	YES	FALSE	treated	noTNFi	YES	YES	YES	1	6.5	4.0355	43.79	28.04	2.5991	5.40	3.0	3	2.4000	15.0	16.6407	77.9147
rSpA	MALE	FALSE	YES	YES	FALSE	treated	noTNFi	YES	YES	YES	1	6.5	4.0433	43.95	28.05	2.5996	5.50	3.0	3	2.5000	15.0	16.6407	77.9147
rSpA	MALE	FALSE	YES	YES	FALSE	treated	noTNFi	YES	YES	YES	1	6.5	4.0462	43.98	28.08	2.6037	5.50	3.8	3	2.5000	15.0	16.6516	77.9147
rSpA	MALE	FALSE	YES	YES	FALSE	treated	noTNFi	YES	YES	YES	2	6.5	4.0558	44.30	28.09	2.6064	5.50	4.0	3	2.5000	16.0	16.6543	77.9147
rSpA	MALE	FALSE	YES	YES	FALSE	treated	noTNFi	YES	YES	YES	2	6.5	4.0608	44.42	28.09	2.6201	5.50	4.0	3	2.5000	16.0	16.7283	77.9147
rSpA	MALE	FALSE	YES	YES	FALSE	treated	noTNFi	YES	YES	YES	2	6.5	4.0681	44.56	28.26	2.6290	5.60	4.0	3	2.6818	16.0	16.8487	77.9147
rSpA	MALE	FALSE	YES	YES	FALSE	treated	noTNFi	YES	YES	YES	2	6.5	4.0692	44.60	28.27	2.6338	5.60	4.0	3	3.0000	16.0	16.9144	77.9147
rSpA	MALE	FALSE	YES	YES	FALSE	treated	noTNFi	YES	YES	YES	2	6.6	4.0692	44.64	28.28	2.6366	5.70	4.0	3	3.0000	17.0	17.0130	77.9147
rSpA	MALE	FALSE	YES	YES	FALSE	treated	noTNFi	YES	YES	YES	2	6.6	4.0992	44.66	28.33	2.6420	5.70	4.0	3	3.0000	17.0	17.0157	77.9147
rSpA	MALE	FALSE	YES	YES	FALSE	treated	TNFi	YES	YES	YES	2	6.6	4.1201	44.70	28.34	2.6420	5.70	4.0	3	3.0000	17.0	17.0267	77.9147
rSpA	MALE	FALSE	YES	YES	FALSE	treated	TNFi	YES	YES	YES	2	6.7	4.1243	44.71	28.37	2.6448	5.70	4.0	3	3.0000	18.0	17.1499	77.9147
rSpA	MALE	FALSE	YES	YES	FALSE	treated	TNFi	YES	YES	YES	2	6.7	4.1327	44.74	28.40	2.6530	5.80	4.0	3	3.0000	18.0	17.2430	77.9147
rSpA	MALE	FALSE	YES	YES	FALSE	treated	TNFi	YES	YES	YES	2	6.7	4.1407	44.79	28.41	2.6612	5.80	4.0	3	3.2000	19.0	17.3032	77.9147
rSpA	MALE	FALSE	YES	YES	FALSE	treated	TNFi	YES	YES	YES	2	6.7	4.1407	44.83	28.44	2.6639	5.80	4.0	4	3.2000	19.0	17.3634	77.9147
rSpA	MALE	FALSE	YES	YES	FALSE	treated	TNFi	YES	YES	YES	2	6.7	4.1508	44.84	28.58	2.6680	5.80	4.0	4	3.2727	19.0	17.4264	77.9147
rSpA	MALE	FALSE	YES	YES	FALSE	treated	TNFi	YES	YES	YES	2	6.7	4.1558	44.87	28.60	2.6694	5.80	4.0	4	3.5000	19.0	17.4319	77.9147
rSpA	MALE	FALSE	YES	YES	FALSE	treated	TNFi	YES	YES	YES	2	6.7	4.1633	44.92	28.73	2.6858	5.90	4.0	4	3.5000	20.0	17.4401	77.9147
rSpA	MALE	FALSE	YES	YES	FALSE	treated	TNFi	YES	YES	YES	2	6.8	4.1644	44.94	28.73	2.6872	5.90	4.0	4	3.5000	20.0	17.4620	77.9147
rSpA	MALE	FALSE	YES	YES	FALSE	treated	TNFi	YES	YES	YES	2	6.8	4.1681	45.05	28.84	2.7023	6.00	4.0	4	3.5000	20.0	17.6126	77.9147
rSpA	MALE	FALSE	YES	YES	FALSE	treated	TNFi	YES	YES	YES	2	6.8	4.1908	45.06	29.00	2.7050	6.00	4.0	4	3.5000	20.0	17.6181	77.9147
rSpA	MALE	FALSE	YES	YES	FALSE	treated	TNFi	YES	YES	YES	2	6.8	4.1948	45.08	29.05	2.7269	6.00	4.0	4	3.5000	20.0	17.6290	77.9147
rSpA	MALE	FALSE	YES	YES	FALSE	treated	TNFi	YES	YES	YES	2	6.8	4.1961	45.09	29.07	2.7461	6.10	4.0	4	3.5000	21.0	17.7331	77.9147
rSpA	MALE	FALSE	YES	YES	FALSE	treated	TNFi	YES	YES	YES	2	6.8	4.2007	45.16	29.21	2.7502	6.10	4.0	4	3.5000	21.0	17.7440	77.9147
rSpA	MALE	FALSE	YES	YES	FALSE	treated	TNFi	YES	YES	YES	2	6.9	4.2033	45.23	29.22	2.7515	6.10	4.0	4	3.6000	21.0	17.7577	77.9147
rSpA	MALE	FALSE	YES	YES	FALSE	treated	TNFi	YES	YES	YES	2	6.9	4.2075	45.30	29.28	2.7515	6.10	4.0	4	4.0000	21.0	17.7796	77.9147
rSpA	MALE	FALSE	YES	YES	FALSE	treated	TNFi	YES	YES	YES	2	6.9	4.2212	45.34	29.35	2.7534	6.30	4.0	4	4.0000	21.0	17.7796	77.9147
rSpA	MALE	FALSE	YES	YES	FALSE	treated	TNFi	YES	YES	YES	2	6.9	4.2212	45.45	29.40	2.7762	6.30	4.0	4	4.0000	21.0	17.8042	77.9147
rSpA	MALE	FALSE	YES	YES	FALSE	treated	TNFi	YES	YES	YES	2	7.0	4.2307	45.66	29.40	2.7789	6.30	4.0	4	4.0000	22.0	17.9028	77.9147
rSpA	MALE	FALSE	YES	YES	FALSE	treated	TNFi	YES	YES	YES	2	7.0	4.2421	45.68	29.64	2.7871	6.30	4.0	4	4.0000	22.0	17.9713	77.9147
rSpA	MALE	FALSE	YES	YES	FALSE	treated	TNFi	YES	YES	YES	2	7.0	4.2444	45.84	29.69	2.7899	6.40	4.0	4	4.0000	22.0	18.0096	77.9147
rSpA	MALE	FALSE	YES	YES	FALSE	treated	TNFi	YES	YES	YES	2	7.0	4.2692	46.01	29.74	2.7926	6.40	4.0	4	4.0000	23.0	18.0370	77.9147
rSpA	MALE	FALSE	YES	YES	FALSE	treated	TNFi	YES	YES	YES	2	7.0	4.2696	46.06	29.76	2.7981	6.40	4.0	4	4.2909	23.0	18.0643	77.9147
rSpA	MALE	FALSE	YES	YES	FALSE	treated	TNFi	YES	YES	YES	2	7.0	4.2730	46.07	29.76	2.8063	6.40	4.0	4	4.3636	23.0	18.0780	77.9147
rSpA	MALE	FALSE	YES	YES	FALSE	treated	TNFi	YES	YES	YES	2	7.1	4.3280	46.19	29.76	2.8145	6.50	5.0	4	4.3636	24.0	18.2888	77.9147
rSpA	MALE	FALSE	YES	YES	FALSE	treated	TNFi	YES	YES	YES	2	7.2	4.3300	46.32	29.80	2.8214	6.50	5.0	4	5.0000	24.0	18.2971	77.9147
rSpA	MALE	FALSE	YES	YES	FALSE	treated	TNFi	YES	YES	YES	2	7.2	4.3308	46.32	30.00	2.8291	6.50	5.0	4	5.0000	25.0	18.4120	77.9147
rSpA	MALE	FALSE	YES	YES	FALSE	treated	TNFi	YES	YES	YES	2	7.2	4.3398	46.33	30.00	2.8355	6.60	5.0	4	5.0000	27.0	18.6283	77.9147
rSpA	MALE	FALSE	YES	YES	FALSE	treated	TNFi	YES	YES	YES	2	7.3	4.3407	46.39	30.02	2.8364	6.60	5.0	4	5.0000	27.0	18.7214	77.9147
rSpA	MALE	FALSE	YES	YES	FALSE	treated	TNFi	YES	YES	YES	2	7.3	4.3528	46.46	30.06	2.8364	6.60	5.0	4	5.8000	27.0	18.7899	77.9147
rSpA	MALE	FALSE	YES	YES	FALSE	treated	TNFi	YES	YES	YES	2	7.4	4.3644	46.57	30.09	2.8556	6.60	5.0	4	5.8000	27.0	18.8446	77.9147
rSpA	MALE	FALSE	YES	YES	FALSE	treated	TNFi	YES	YES	YES	2	7.4	4.4543	46.66	30.09	2.8592	6.60	5.0	4	6.0000	27.0	18.8501	77.9147
rSpA	MALE	FALSE	YES	YES	FALSE	treated	TNFi	YES	YES	YES	2	7.4	4.4701	46.78	30.10	2.8638	6.70	5.0	4	6.0000	28.0	18.9541	77.9147
rSpA	MALE	FALSE	YES	YES	FALSE	treated	TNFi	YES	YES	YES	2	7.4	4.4964	46.78	30.12	2.8747	6.70	5.0	4	6.0000	28.0	19.0554	77.9147
rSpA	MALE	FALSE	YES	YES	FALSE	treated	TNFi	YES	YES	YES	2	7.4	4.5378	46.82	30.19	2.8747	6.80	5.0	4	6.0000	28.0	19.0828	77.9147
rSpA	MALE	FALSE	YES	YES	FALSE	treated	TNFi	YES	YES	YES	2	7.4	4.5431	46.87	30.25	2.8802	6.90	5.0	4	6.0000	29.0	19.2745	77.9147
rSpA	MALE	FALSE	YES	YES	FALSE	treated	TNFi	YES	YES	YES	2	7.4	4.5594	46.90	30.27	2.8884	6.90	5.0	4	6.0000	30.0	19.3292	77.9147
rSpA	MALE	FALSE	YES	YES	FALSE	treated	TNFi	YES	YES	YES	2	7.4	4.5648	46.99	30.31	2.8966	6.90	5.0	4	6.0000	30.0	19.4880	77.9147
rSpA	MALE	FALSE	YES	YES	FALSE	treated	TNFi	YES	YES	YES	2	7.5	4.5881	47.03	30.35	2.9131	6.90	5.0	4	6.0000	31.0	19.5318	77.9147
rSpA	MALE	FALSE	YES	YES	FALSE	treated	TNFi	YES	YES	YES	2	7.5	4.6527	47.07	30.37	2.9131	6.90	5.0	4	6.0000	31.0	19.5729	78.3025
rSpA	MALE	FALSE	YES	YES	FALSE	treated	TNFi	YES	YES	YES	2	7.5	4.6607	47.09	30.39	2.9140	7.00	5.0	4	6.0000	32.0	19.6906	78.3025
rSpA	MALE	FALSE	YES	YES	FALSE	treated	TNFi	YES	YES	YES	2	7.5	4.6831	47.13	30.41	2.9185	7.00	5.0	4	6.0000	32.0	19.7207	78.3025
rSpA	MALE	FALSE	YES	YES	FALSE	treated	TNFi	YES	YES	YES	2	7.6	4.6831	47.16	30.49	2.9268	7.00	5.0	4	6.0000	32.0	19.7481	78.3025
rSpA	MALE	FALSE	YES	YES	FALSE	treated	TNFi	YES	YES	YES	2	7.6	4.7228	47.16	30.60	2.9268	7.10	5.0	4	6.1000	34.0	20.0657	78.3025
rSpA	MALE	FALSE	YES	YES	FALSE	treated	TNFi	YES	YES	YES	2	7.7	4.7320	47.23	30.74	2.9274	7.20	5.0	4	6.4000	36.0	20.2464	78.3025
rSpA	MALE	FALSE	YES	YES	FALSE	treated	TNFi	YES	YES	YES	2	7.7	4.8049	47.35	30.80	2.9487	7.30	5.0	4	6.5000	36.0	20.2930	84.5768
rSpA	MALE	FALSE	YES	YES	FALSE	treated	TNFi	YES	YES	YES	2	7.7	4.8196	47.37	30.80	2.9541	7.30	5.0	5	7.0000	37.0	20.4736	100.0000
rSpA	MALE	FALSE	YES	YES	FALSE	treated	TNFi	YES	YES	YES	2	7.8	4.8869	47.69	30.82	2.9541	7.30	5.0	5	7.0000	37.0	20.5558	100.0000
rSpA	MALE	FALSE	YES	YES	FALSE	treated	TNFi	YES	YES	YES	2	7.8	4.9208	47.75	30.93	2.9551	7.30	5.0	5	7.3727	38.0	20.5996	100.0000
rSpA	MALE	FALSE	YES	YES	FALSE	treated	TNFi	YES	YES	YES	2	7.8	4.9663	48.17	30.97	2.9596	7.30	5.0	5	7.5000	38.0	20.6982	100.0000
rSpA	MALE	FALSE	YES	YES	FALSE		TNFi	YES	YES	YES	2	7.8	5.0543	48.22	31.17	2.9897	7.30	5.0	5	7.5455	39.0	20.7283	100.0000
rSpA	MALE	FALSE	YES	YES	FALSE		TNFi	YES	YES	YES	2	7.8	5.0580	48.25	31.20	2.9897	7.40	5.0	6	7.6667	39.0	20.9528	100.0000
rSpA	MALE	FALSE	YES	YES	FALSE		TNFi	YES	YES	YES	2	7.9	5.0833	48.27	31.56	2.9897	7.40	5.0	6	8.0000	39.0	20.9856	100.0000
rSpA	MALE	FALSE	YES	YES	FALSE		TNFi	YES	YES	YES	2	7.9	5.1130	48.49	31.57	3.0062	7.50	5.0	6	8.0000	41.0	21.1855	100.0000
rSpA	MALE	FALSE	YES	YES	FALSE		TNFi	YES	YES	YES	2	7.9	5.4488	48.50	31.70	3.0075	7.50	5.0	6	8.5000	41.0	21.2293	100.0000
rSpA	MALE	FALSE	YES	YES	FALSE		TNFi	YES	YES	YES	2	8.0	5.5217	48.70	31.74	3.0089	7.60	6.0	6	8.5909	43.0	21.3990	100.0000
rSpA	MALE	FALSE	YES	YES	FALSE		TNFi	YES	YES	YES	2	8.0	5.6226	48.76	31.80	3.0198	7.60	6.0	6	8.7909	43.0	21.5140	100.0000
rSpA	MALE	FALSE	YES	YES	FALSE		TNFi	YES	YES	YES	2	8.0	5.6305	48.84	31.83	3.0253	7.60	6.0	6	9.0000	45.0	21.5633	100.0000
rSpA	MALE	FALSE	YES	YES	FALSE		TNFi	YES	YES	YES	2	8.0	6.5100	48.88	31.89	3.0253	7.60	6.0	6	9.0000	46.0	21.5934	100.0000
rSpA	MALE	FALSE	YES	YES	FALSE		TNFi	YES	YES	YES	2	8.1		48.94	32.00	3.0308	7.70	6.0	6	9.0000	46.0	21.6208	100.0000
rSpA	MALE	FALSE	YES	YES	FALSE		TNFi	YES	YES	YES	2	8.1		49.06	32.04	3.0445	7.70	6.0	6	9.0000	46.0	21.8316	100.0000
rSpA	MALE	FALSE	YES	YES	FALSE		TNFi	YES	YES	YES	2	8.2		49.19	32.05	3.0459	7.80	6.0	6	9.2667	50.0	21.8727	100.0000
rSpA	MALE	FALSE	YES	YES	FALSE		TNFi	YES	YES	YES	2	8.2		49.19	32.11	3.0568	7.80	6.0	6	9.3333	54.0	21.8836	100.0000
rSpA	MALE	FALSE	YES	YES	FALSE		TNFi	YES	YES	YES	2	8.2		49.37	32.14	3.0637	7.80	6.0	6	10.0000	60.0	22.0151	100.0000
rSpA	MALE	FALSE	YES	YES	FALSE		TNFi	YES	YES	YES	2	8.2		49.44	32.33	3.0705	7.80	6.0	6	10.0000	65.0	22.4832	100.0000
rSpA	MALE	FALSE	YES	YES	FALSE		TNFi	YES	YES	YES	2	8.3		49.51	32.37	3.0828	7.90	6.0	6	10.2727	65.0	22.5325	100.0000
rSpA	MALE	FALSE	YES	YES	FALSE		TNFi	YES	YES	YES	2	8.4		49.52	32.37	3.0856	8.00	6.0	6	11.0000	68.0	22.7159	100.0000
rSpA	MALE	FALSE	YES	YES	FALSE		TNFi	YES	YES	YES	2	8.5		49.72	32.42	3.0910	8.00	6.0	6	11.0000	76.0	22.9760	100.0000
rSpA	MALE	FALSE	YES	YES	FALSE		TNFi	YES	YES	YES	2	8.5		49.73	32.98	3.1321	8.11	6.0	6	11.4000	80.0	23.1431	100.0000
rSpA	MALE	FALSE	YES	YES	FALSE		TNFi	YES	YES	YES	2	8.5		49.77	33.06	3.1431	8.30	6.0	6	12.0000	90.0	23.2225	100.0000
rSpA	MALE	FALSE	YES	YES	FALSE		TNFi	YES	YES	YES	2	8.5		49.83	33.44	3.1595	8.30	6.0	6	12.0000	91.0	23.2882	100.0000
rSpA	MALE	FALSE	YES	YES	FALSE		TNFi	YES	YES	YES	2	8.6		49.85	33.59	3.1622	8.40	6.0	6	12.0000	111.0	23.3402	100.0000
rSpA	MALE	FALSE	YES	YES	FALSE		TNFi	YES	YES	YES	2	8.7		49.88	33.64	3.1814	8.40	6.0	6	12.0000	131.0	23.5373	100.0000
rSpA	MALE	FALSE	YES	YES	FALSE		TNFi	YES	YES	YES	2	9.0		50.00	33.91	3.1896	8.70	6.0	6	12.0000	139.0	23.6331	100.0000
rSpA	MALE	FALSE	YES	YES	FALSE		TNFi		YES	YES	2	9.0		50.00	33.96	3.2005	8.90	7.0	6	12.0000	150.0	23.7837	100.0000
rSpA	MALE	FALSE	YES	YES	FALSE		TNFi		YES	YES	2	9.1		50.21	34.42	3.2115	8.90	7.0	7	12.0000		23.9781	100.0000
rSpA	MALE	FALSE	YES	YES	FALSE		TNFi		YES	YES	2	9.2		50.39	34.95	3.2225	9.00	7.0	8	12.0000		24.3696	100.0000
rSpA	MALE	FALSE	YES		FALSE		TNFi		YES	YES	2	9.2		50.55	35.00	3.2307	9.00	7.0	8	13.0000		24.4956	100.0000
rSpA	MALE	FALSE	YES		FALSE		TNFi		YES	YES	2	9.3		50.58	35.06	3.2307	9.10	7.0	10	13.0000		24.8460	100.0000
rSpA	MALE	FALSE	YES		FALSE		TNFi		YES	YES	2	9.5		50.63	35.29	3.2361	9.20	7.0	12	13.0000		24.8597	100.0000
rSpA	MALE	FALSE	YES		FALSE		TNFi		YES	YES	2			50.80	35.63	3.2361	9.40	7.0		13.3333		25.2211
rSpA	MALE	FALSE	YES		FALSE		TNFi		YES	YES	2			50.89	35.71	3.2389	9.40	7.0		13.3636		25.2923
rSpA	MALE	FALSE	YES		FALSE		TNFi		YES	YES	2			51.04	36.06	3.2485	9.80	7.0		14.0000		25.3005
rSpA	MALE	FALSE	YES		FALSE		TNFi		YES	YES	2			51.17	36.42	3.2882	9.90	7.0		14.0000		25.3990
rSpA	MALE	FALSE	YES		FALSE		TNFi		YES	YES	2			51.23	36.44	3.2882	10.00	8.0		14.0000		25.6893
rSpA	MALE	FALSE	YES		FALSE		TNFi		YES	YES	2			51.27	38.10	3.2964		8.0		14.0000		25.7522
rSpA	MALE	FALSE	YES		FALSE		TNFi		YES	YES	2			51.34	38.20	3.2964		8.0		14.0000		26.0698
rSpA	MALE	FALSE	YES		FALSE		TNFi		YES	YES	2			51.38	38.95	3.3018		8.0		14.4000		26.1547
rSpA	MALE	FALSE	YES		FALSE		TNFi		YES	YES	2			51.81		3.3183		8.0		15.0000		26.2642
rSpA	MALE	FALSE	YES		FALSE		TNFi		YES	YES	2			51.86		3.3292		8.0		17.0000		26.2752
rSpA	MALE	FALSE	YES		FALSE		TNFi		YES	YES	2			51.89		3.3347				17.0000		26.2998
rSpA	MALE	FALSE	YES		FALSE		TNFi			YES	2			51.94		3.3393				17.0000		26.3409
rSpA	MALE	FALSE	YES		FALSE		TNFi			YES	2			51.98		3.3402				17.5172		26.3984
rSpA	MALE	FALSE	YES		FALSE		TNFi			YES	2			52.07		3.3511				18.0000		26.4778
rSpA	MALE	FALSE	YES		FALSE		TNFi				2			52.08		3.3539				18.0000		26.6010
rSpA	MALE	FALSE	YES		FALSE		TNFi				2			52.13		3.3826				18.0000		26.6010
rSpA	MALE	FALSE	YES		FALSE		TNFi				2			52.35		3.3990				18.0000		26.6995
rSpA	MALE	FALSE	YES		FALSE		TNFi				2			52.36		3.3990				19.0000		26.8446
rSpA	MALE	FALSE	YES		FALSE		TNFi				2			52.43		3.4045				19.2000		26.8912
rSpA	MALE	FALSE	YES		FALSE		TNFi				2			52.62		3.4209				20.0000		26.9678
rSpA	MALE	FALSE	YES		FALSE		TNFi				2			52.69		3.4223				20.0909		27.0609
rSpA	MALE	FALSE	YES		FALSE		TNFi				2			52.77		3.4387				20.0909		27.1567
rSpA	MALE	FALSE	YES		FALSE		TNFi				2			52.88		3.4470				20.0909		27.8275
rSpA	MALE	FALSE	YES		FALSE		TNFi				2			53.12		3.4524				20.6091		27.9535
rSpA	MALE	FALSE	YES		FALSE		TNFi				2			53.20		3.4634				21.0000		27.9808
rSpA	MALE	FALSE	YES		FALSE		TNFi				2			53.50		3.4634				21.0000		28.2218
rSpA	MALE	FALSE	YES		FALSE		TNFi				2			53.63		3.4880				22.0000		28.3121
rSpA	MALE	FALSE	YES		FALSE		TNFi				2			53.88		3.4935				22.8000		28.3422
rSpA	MALE	FALSE	YES		FALSE		TNFi				2			53.92		3.5236				24.0000		28.6872
rSpA	MALE	FALSE	YES		FALSE		TNFi				3			54.30		3.5428				26.0000		28.7666
rSpA	MALE	FALSE	YES		FALSE		TNFi				3			54.41		3.6071				26.4000		29.2293
rSpA	MALE	FALSE	YES		FALSE		TNFi				3			54.53		3.6304				26.6000		29.2320
rSpA	MALE	FALSE	YES		FALSE		TNFi				3			54.67		3.6988				26.9091		29.2786
rSpA	MALE	FALSE	YES		FALSE		TNFi				3			54.83		3.7098				27.0000		29.3689
rSpA	MALE	FALSE	YES		FALSE		TNFi				3			54.86		3.8248				27.6000		29.6701
rSpA	MALE	FALSE	YES		FALSE		TNFi				3			55.18		3.8330				27.8000		29.6838
rSpA	MALE	FALSE	YES		FALSE		TNFi				3			55.56		3.8823				27.8182		29.8042
rSpA	MALE	FALSE	YES		FALSE		TNFi				3			55.63		3.8877				28.0000		29.9576
rSpA	MALE	FALSE	YES		FALSE		TNFi				3			55.72		3.8877				28.0000		30.0151
rSpA	MALE	FALSE			FALSE		TNFi				3			55.84		3.8919				28.0000		30.2450
rSpA	MALE	FALSE			FALSE		TNFi				3			55.99		3.9083				28.1818		30.7488
rSpA	MALE	FALSE			FALSE		TNFi				3			56.04		3.9425				28.2000		30.8528
rSpA	MALE	FALSE			FALSE		TNFi				3			56.15		4.0329				28.4000		30.9076
rSpA	MALE	FALSE			FALSE		TNFi				3			56.71		4.0465				28.8000		31.2361
rSpA	MALE	FALSE			FALSE		TNFi				3			56.82		4.0602				29.2000		32.1725
rSpA	MALE	FALSE			FALSE		TNFi				3			57.05		4.0684				30.8000		32.2519
rSpA	MALE	FALSE			FALSE		TNFi				3			57.20		4.0767				31.0909		32.3641
rSpA	MALE	FALSE			FALSE		TNFi				3			57.35		4.1205				31.1818		32.4819
rSpA	MALE	FALSE			FALSE		TNFi				3			57.43		4.1342				31.2000		32.7392
rSpA	MALE	FALSE			FALSE		TNFi				3			57.72		4.1670				32.0000		33.2101
rSpA	MALE	FALSE			FALSE		TNFi				3			57.74		4.1752				32.0000		33.5031
rSpA	MALE	FALSE			FALSE		TNFi				3			57.75		4.2026				32.4000		33.9274
rSpA	MALE	FALSE			FALSE		TNFi				3			57.80		4.2053				32.6000		34.1766
rSpA	MALE	FALSE			FALSE		TNFi				3			58.04		4.2491				32.7273		34.2669
rSpA	MALE	FALSE			FALSE		TNFi				3			58.11		4.2491				32.8000		34.2806
rSpA	MALE	FALSE			FALSE		TNFi				3			58.25		4.3066				34.0000		34.5216
rSpA	MALE	FALSE			FALSE		TNFi				3			58.31		4.3614				34.9091		34.7077
rSpA	MALE	FALSE			FALSE		TNFi				3			58.68		4.4052				35.0000		34.9624
rSpA	MALE	FALSE			FALSE		TNFi				3			59.14		4.4079				36.0000		35.2416
rSpA	MALE	FALSE			FALSE		TNFi				3			59.29		4.4326				36.8000		35.5565
rSpA	MALE	FALSE			FALSE		TNFi				3			59.82		4.4956				37.0000		35.5784
rSpA	MALE	FALSE			FALSE		TNFi				3			60.16		4.6064				38.0000		35.7837
rSpA	MALE	FALSE			FALSE		TNFi				3			60.18		4.6160				38.0000		35.9617
rSpA	MALE	FALSE			FALSE		TNFi				3			60.45		4.6306				38.0000		35.9863
rSpA	MALE	FALSE			FALSE		TNFi				3			60.48		4.6379				38.0000		36.2026
rSpA	MALE	FALSE			FALSE		TNFi				3			60.50		4.6762				38.0000		37.8097
rSpA	MALE	FALSE			FALSE		TNFi				3			60.51		4.7036				38.7273		39.3374
rSpA	MALE	FALSE			FALSE		TNFi				3			60.94		4.7337				38.8000		39.5346
rSpA	MALE	FALSE			FALSE		TNFi				3			61.02		4.7420				39.1455		39.5373
rSpA	MALE	FALSE			FALSE		TNFi				3			61.09		4.7474				40.8000		40.1123
rSpA	MALE	FALSE			FALSE		TNFi				3			61.11		4.7748				42.0000		40.1533
rSpA	MALE	FALSE			FALSE		TNFi				3			61.81		4.7748				42.0000		40.1944
rSpA	MALE	FALSE			FALSE		TNFi				3			62.11		4.8433				42.0000		40.4709
rSpA	MALE	FALSE			FALSE		TNFi				4			62.16		4.8789				43.2000		41.8042
rSpA	MALE	FALSE			FALSE		TNFi				4			62.68		4.9528				43.2000		42.5270
rSpA	MALE	FALSE			FALSE		TNFi				4			63.27		5.0404				46.0000		42.5544
rSpA	MALE	FALSE			FALSE		TNFi				4			63.33		5.0513				47.4000		43.5565
rSpA	MALE	FALSE			FALSE		TNFi				4			64.16		5.0924				49.0909		47.9480
rSpA	MALE	FALSE			FALSE		TNFi				4			64.41		5.1280				50.0000
rSpA	MALE	FALSE			FALSE		TNFi				4			64.64		5.1417				51.5333
rSpA	MALE	FALSE			FALSE		TNFi				4			64.70		5.1773				51.7273
rSpA	MALE	FALSE			FALSE		TNFi				4			65.68		5.2238				52.0000
rSpA	MALE	FALSE			FALSE		TNFi				4			66.83		5.3060				54.3636
rSpA	MALE	FALSE			FALSE		TNFi				4			68.93		5.8891				56.4000
rSpA	MALE	FALSE			FALSE		TNFi				4			69.44		5.9028				62.0000
rSpA	MALE	FALSE			FALSE		TNFi				4			70.80		5.9384				66.0000
rSpA	MALE	FALSE			FALSE		TNFi				5			72.17		5.9795				69.0000
